# Supplementary material for: Genomic mutational analysis of the impact of the classical strain improvement program on β–lactam producing Penicillium chrysogenum
Source: BMC Genomics. 2015 Nov 14;16:937. doi: 10.1186/s12864-015-2154-4 (PMC4647614; doi:10.1186/s12864-015-2154-4)
Supplement: Additional file 1: Table S1. — The list of coding mutations acquired by the strain lineage of P. chrysogenum. (XLSX 52 kb) [file 12864_2015_2154_MOESM1_ESM.xlsx]

## Sheet: NRRL1951 to Wisconsin 54-1255
Impact	Gene	DNA substitution (NRRL 1951 to Wisconsin 54-1255)	Amino acid substitution (NRRL 1951 to Wisconsin 54-1255)
Frameshift	Pc16g15180	c.295insG	p . 9 8 R fs
Frameshift	Pc21g12850	c.356_357delC	p . 1 1 9 N fs
Frameshift	Pc12g16010	c.727insG	p . 2 4 2 E fs
Frameshift	Pc12g16010	c.727insA	p . 2 4 2 E fs
Frameshift	Pc20g06900	c.454insG	p . 1 5 1 W fs
Frameshift	Pc20g06900	c.457insG	p . 1 5 2 C fs
Nonsense	Pc16g10440	c.1750A>G	p . . 5 8 4 Q
Non-synonymous	Pc12g16500	c.40G>A	p . R 1 4 C
Non-synonymous	Pc12g16500	c.250C>T	p . D 8 4 N
Non-synonymous	Pc18g00020	c.253C>T	p . D 8 5 N
Non-synonymous	Pc22g23730	c.136T>G	p . W 4 6 G
Non-synonymous	Pc12g13590	c.110G>A	p . S 3 7 F
Non-synonymous	Pc24g01470	c.178C>G	p . P 6 0 A
Non-synonymous	Pc22g20070	c.637C>T	p . H 2 1 3 Y
Non-synonymous	Pc22g05910	c.392C>T	p . S 1 3 1 F
Non-synonymous	Pc22g05910	c.391C>T	p . L 1 3 1 F
Non-synonymous	Pc20g15510	c.707G>A	p . S 2 3 6 F
Non-synonymous	Pc12g10860	c.1597C>T	p . G 5 3 3 S
Non-synonymous	Pc16g10440	c.1751A>T	p . L 5 8 4 Q
Non-synonymous	Pc18g01250	c.290C>A	p . A 9 7 D
Non-synonymous	Pc16g14870	c.1384A>C	p . T 4 6 2 P
Non-synonymous	Pc18g02420	c.8G>A	p . S 3 F
Non-synonymous	Pc21g05080	c.438T>A	p . L 1 4 6 F
Non-synonymous	Pc18g03880	c.1348C>T	p . P 4 5 0 S
Non-synonymous	Pc21g04110	c.1178A>C	p . N 3 9 3 T
Non-synonymous	Pc18g06370	c.83C>N	p . P 2 8 X
Non-synonymous	Pc22g05860	c.614G>T	p . T 2 0 5 N
Non-synonymous	Pc13g11790	c.316G>A	p . A 1 0 6 T
Non-synonymous	Pc22g00690	c.581C>A	p . A 1 9 4 D
Non-synonymous	Pc12g07960	c.370C>T	p . H 1 2 4 Y
Non-synonymous	Pc12g07960	c.371C>A	p . S 1 2 4 Y
Non-synonymous	Pc13g03920	c.3619G>A	p . R 1 2 0 7 C
Non-synonymous	Pc13g12780	c.595T>G	p . N 1 9 9 H
Non-synonymous	Pc12g04530	c.821G>A	p . A 2 7 4 V
Non-synonymous	Pc22g24680	c.1103T>C	p . Q 3 6 8 R
Non-synonymous	Pc13g00350	c.791C>T	p . R 2 6 4 Q
Non-synonymous	Pc21g01450	c.22A>G	p . I 8 V
Non-synonymous	Pc21g13420	c.2672G>T	p . T 8 9 1 N
Non-synonymous	Pc12g14040	c.1573G>A	p . E 5 2 5 K
Non-synonymous	Pc22g13900	c.353C>T	p . S 1 1 8 F
Non-synonymous	Pc16g13400	c.247G>A	p . G 8 3 S
Non-synonymous	Pc13g09230	c.2767C>A	p . P 9 2 3 T
Non-synonymous	Pc13g02140	c.726T>A	p . H 2 4 2 Q
Non-synonymous	Pc16g04230	c.148C>T	p . A 5 0 T
Non-synonymous	Pc13g15570	c.365C>T	p . A 1 2 2 V
Non-synonymous	Pc20g12760	c.1779G>N	p . F 5 9 3 L
Non-synonymous	Pc22g14960	c.2272C>G	p . D 7 5 8 H
Non-synonymous	Pc22g16680	c.2200A>C	p . I 7 3 4 L
Non-synonymous	Pc21g15040	c.178C>T	p . V 6 0 I
Non-synonymous	Pc13g14530	c.14T>A	p . N 5 I
Non-synonymous	Pc06g01950	c.842A>G	p . V 2 8 1 A
Non-synonymous	Pc06g00470	c.1063T>C	p . V 3 5 5 I
Non-synonymous	Pc18g01150	c.1280T>C	p . Y 4 2 7 C
Non-synonymous	Pc20g12540	c.38T>C	p . Y 1 3 C
Non-synonymous	Pc13g11240	c.430T>G	p . Y 1 4 4 D
Non-synonymous	Pc21g16890	c.294T>G	p . L 9 8 F
Non-synonymous	Pc16g14010	c.850A>G	p . K 2 8 4 E
Non-synonymous	Pc22g02240	c.1373A>G	p . F 4 5 8 S
Non-synonymous	Pc20g14420	c.802G>A	p . D 2 6 8 N
Non-synonymous	Pc20g03950	c.64G>C	p . A 2 2 P
Non-synonymous	Pc18g04230	c.900C>T	p . M 3 0 0 I
Non-synonymous	Pc12g16070	c.1765A>T	p . I 5 8 9 F
Non-synonymous	Pc20g14710	c.894G>C	p . H 2 9 8 Q
Non-synonymous	Pc14g02140	c.226G>T	p . L 7 6 I
Non-synonymous	Pc16g15430	c.119T>C	p . N 4 0 S
Non-synonymous	Pc21g07330	c.2503T>A	p . M 8 3 5 L
Non-synonymous	Pc20g01100	c.1426C>G	p . A 4 7 6 P
Non-synonymous	Pc13g10480	c.344A>G	p . F 1 1 5 S
Non-synonymous	Pc20g07650	c.1400G>A	p . T 4 6 7 I
Non-synonymous	Pc12g10740	c.434C>T	p . A 1 4 5 V
Non-synonymous	Pc22g00380	c.1454G>C	p . P 4 8 5 R
Non-synonymous	Pc20g08350	c.1069A>G	p . T 3 5 7 A
Non-synonymous	Pc12g13740	c.1002A>T	p . E 3 3 4 D
Non-synonymous	Pc18g01890	c.4312A>T	p . L 1 4 3 8 I
Non-synonymous	Pc21g19780	c.52T>G	p . T 1 8 P
Non-synonymous	Pc21g05460	c.3047G>A	p . P 1 0 1 6 L
Non-synonymous	Pc22g11900	c.409G>C	p . P 1 3 7 A
Non-synonymous	Pc12g09230	c.121C>T	p . G 4 1 S
Non-synonymous	Pc21g04280	c.1541A>C	p . V 5 1 4 G
Non-synonymous	Pc13g00800	c.944C>A	p . S 3 1 5 I
Non-synonymous	Pc16g12670	c.110G>A	p . A 3 7 V
Non-synonymous	Pc21g14630	c.518T>C	p . N 1 7 3 S
Non-synonymous	Pc12g09560	c.831T>A	p . D 2 7 7 E
Non-synonymous	Pc22g10080	c.3499A>T	p . M 1 1 6 7 L
Non-synonymous	Pc12g14710	c.140A>C	p . Y 4 7 S
Non-synonymous	Pc12g15960	c.776G>A	p . A 2 5 9 V
Non-synonymous	Pc14g00900	c.1928C>T	p . R 6 4 3 K
Non-synonymous	Pc21g02010	c.373A>T	p . T 1 2 5 S
Non-synonymous	Pc21g20770	c.544C>T	p . A 1 8 2 T
Non-synonymous	Pc14g01390	c.929G>C	p . R 3 1 0 T
Non-synonymous	Pc22g25390	c.215C>T	p . A 7 2 V
Non-synonymous	Pc13g15910	c.848A>T	p . V 2 8 3 D
Non-synonymous	Pc12g10550	c.1384G>A	p . V 4 6 2 I
Non-synonymous	Pc20g01590	c.506C>G	p . T 1 6 9 R
Non-synonymous	Pc14g00370	c.126G>T	p . K 4 2 N
Non-synonymous	Pc17g01090	c.361A>G	p . Y 1 2 1 H
Non-synonymous	Pc21g11170	c.916C>T	p . P 3 0 6 S
Non-synonymous	Pc22g16360	c.661T>C	p . Y 2 2 1 H
Non-synonymous	Pc22g16360	c.659A>G	p . E 2 2 0 G
Non-synonymous	Pc22g19540	c.256T>G	p . N 8 6 H
Non-synonymous	Pc16g02140	c.1427G>A	p . T 4 7 6 I
Non-synonymous	Pc21g00360	c.221T>A	p . Q 7 4 L
Non-synonymous	Pc16g10140	c.1556C>T	p . S 5 1 9 N
Non-synonymous	Pc13g06160	c.569T>A	p . V 1 9 0 E
Non-synonymous	Pc21g06470	c.1243G>A	p . P 4 1 5 S
Non-synonymous	Pc21g12450	c.1147T>A	p . I 3 8 3 F
Non-synonymous	Pc12g04000	c.467T>G	p . K 1 5 6 T
Non-synonymous	Pc20g11140	c.686A>G	p . L 2 2 9 P
Non-synonymous	Pc12g02880	c.854A>T	p . V 2 8 5 E
Non-synonymous	Pc12g00680	c.185T>G	p . N 6 2 T
Non-synonymous	Pc06g00710	c.1456T>G	p . W 4 8 6 G
Non-synonymous	Pc12g10530	c.1184G>A	p . S 3 9 5 L
Non-synonymous	Pc12g13930	c.2559C>A	p . M 8 5 3 I
Non-synonymous	Pc13g07980	c.424T>A	p . M 1 4 2 L
Non-synonymous	Pc21g05280	c.148G>C	p . A 5 0 P
Non-synonymous	Pc22g01130	c.4513C>A	p . H 1 5 0 5 N
Non-synonymous	Pc22g05100	c.995A>T	p . K 3 3 2 M
Non-synonymous	Pc12g12850	c.836A>C	p . K 2 7 9 T
Non-synonymous	Pc18g05680	c.2038C>T	p . D 6 8 0 N
Non-synonymous	Pc12g13480	c.970A>T	p . T 3 2 4 S
Non-synonymous	Pc20g13220	c.1124C>T	p . P 3 7 5 L
Non-synonymous	Pc21g09370	c.560C>T	p . S 1 8 7 F
Non-synonymous	Pc21g14320	c.1977A>C	p . D 6 5 9 E
Non-synonymous	Pc13g05550	c.220A>G	p . K 7 4 E
Non-synonymous	Pc13g06760	c.23G>C	p . S 8 W
Non-synonymous	Pc23g00140	c.76G>A	p . D 2 6 N
Non-synonymous	Pc16g01850	c.598A>C	p . K 2 0 0 Q
Non-synonymous	Pc22g13500	c.796C>A	p . A 2 6 6 S
Non-synonymous	Pc06g01540	c.1496G>A	p . S 4 9 9 L
Non-synonymous	Pc13g03730	c.955A>G	p . N 3 1 9 D
Non-synonymous	Pc20g09410	c.1531A>C	p . T 5 1 1 P
Non-synonymous	Pc21g14380	c.254C>T	p . S 8 5 N
Non-synonymous	Pc21g05070	c.6629T>G	p . I 2 2 1 0 R
Non-synonymous	Pc13g04820	c.1492C>G	p . V 4 9 8 L
Non-synonymous	Pc21g02090	c.331G>A	p . G 1 1 1 S
Non-synonymous	act	c.341G>A	p . S 1 1 4 F
Non-synonymous	Pc22g03480	c.470A>C	p . I 1 5 7 S
Non-synonymous	Pc22g18290	c.1745C>G	p . G 5 8 2 A
Non-synonymous	Pc12g14300	c.568T>C	p . I 1 9 0 V
Non-synonymous	Pc19g00450	c.157A>T	p . N 5 3 Y
Non-synonymous	pahA	c.541C>T	p . L 1 8 1 F
Non-synonymous	Pc22g23750	c.1232T>A	p . K 4 1 1 I
Non-synonymous	Pc13g09080	c.5942T>G	p . K 1 9 8 1 T
Non-synonymous	Pc21g04830	c.1351T>A	p . K 4 5 1 .
Non-synonymous	Pc20g13850	c.1111C>A	p . D 3 7 1 Y
Non-synonymous	Pc21g20880	c.1315G>A	p . L 4 3 9 F
Non-synonymous	Pc22g06920	c.2426T>A	p . L 8 0 9 Q
Non-synonymous	Pc13g12740	c.1822G>T	p . L 6 0 8 M
Non-synonymous	Pc16g03850	c.4359A>C	p . E 1 4 5 3 D
Non-synonymous	Pc20g02950	c.637A>G	p . Y 2 1 3 H
Non-synonymous	Pc20g06790	c.465T>G	p . H 1 5 5 Q
Non-synonymous	Pc16g12380	c.1127T>A	p . N 3 7 6 I
Non-synonymous	Pc13g14680	c.1448G>A	p . S 4 8 3 F
Non-synonymous	Pc12g13530	c.206A>G	p . L 6 9 P
Non-synonymous	Pc20g10590	c.29C>T	p . A 1 0 V
Non-synonymous	Pc12g15430	c.1653T>A	p . S 5 5 1 R
Non-synonymous	Pc21g02910	c.1031T>A	p . K 3 4 4 M
Non-synonymous	Pc24g01850	c.232A>G	p . Y 7 8 H
No-stop	Pc16g07250	c.2G>A	p . M 1
No-start	Pc16g15260	c.498C>A	p . 1 6 6 C
Synonymous	Pc13g09660	c.405G>T	N/A
Synonymous	Pc24g01470	c.174G>T	N/A
Synonymous	Pc06g00700	c.1794T>C	N/A
Synonymous	Pc22g23070	c.1899G>A	N/A
Synonymous	Pc21g20010	c.2148C>T	N/A
Synonymous	Pc12g04530	c.822G>A	N/A
Synonymous	Pc22g24680	c.1104A>T	N/A
Synonymous	Pc21g21960	c.933C>T	N/A
Synonymous	Pc13g10920	c.42G>A	N/A
Synonymous	Pc12g15910	c.96C>T	N/A
Synonymous	Pc18g04210	c.1272T>C	N/A
Synonymous	Pc22g20450	c.141C>T	N/A
Synonymous	Pc12g14960	c.60G>A	N/A
Synonymous	Pc22g08270	c.984G>A	N/A
Synonymous	Pc22g12340	c.633A>T	N/A
Synonymous	Pc20g03630	c.847T>C	N/A
Synonymous	Pc20g15300	c.3177T>C	N/A
Synonymous	Pc13g12250	c.648T>C	N/A
Synonymous	Pc12g16070	c.1767T>C	N/A
Synonymous	Pc22g07980	c.1110G>A	N/A
Synonymous	Pc20g07650	c.1401G>A	N/A
Synonymous	Pc21g20960	c.1392G>A	N/A
Synonymous	Pc21g15160	c.5178C>A	N/A
Synonymous	Pc16g13460	c.1062T>G	N/A
Synonymous	Pc20g09620	c.201A>G	N/A
Synonymous	Pc12g13660	c.987G>A	N/A
Synonymous	Pc16g00250	c.108G>A	N/A
Synonymous	Pc20g00490	c.1254G>A	N/A
Synonymous	Pc12g00720	c.591G>C	N/A
Synonymous	Pc18g03040	c.15G>A	N/A
Synonymous	Pc21g06350	c.1203G>A	N/A
Synonymous	Pc14g02020	c.1957C>A	N/A
Synonymous	Pc18g01370	c.1248G>A	N/A
Synonymous	Pc22g12210	c.1245G>A	N/A
Synonymous	Pc21g16160	c.12A>T	N/A
Synonymous	Pc21g09970	c.294T>G	N/A
Synonymous	pclA	c.1194C>T	N/A
Synonymous	Pc12g03480	c.285A>T	N/A
Synonymous	Pc12g13170	c.1125G>A	N/A
Synonymous	Pc18g03850	c.1890C>T	N/A
Synonymous	Pc12g13570	c.1419G>T	N/A
Synonymous	Pc13g14340	c.1887G>T	N/A
Synonymous	Pc20g11570	c.633C>T	N/A
Synonymous	Pc21g09750	c.387G>A	N/A
Synonymous	Pc22g23570	c.2385T>C	N/A
Synonymous	Pc16g08330	c.252G>A	N/A
Synonymous	Pc21g16000	c.60G>A	N/A
Synonymous	Pc22g24070	c.1863C>T	N/A
Synonymous	Pc16g06390	c.729C>T	N/A
Synonymous	Pc20g00920	c.669A>T	N/A
Synonymous	Pc22g15950	c.861G>A	N/A
Synonymous	Pc06g01300	c.303G>A	N/A
Synonymous	Pc21g23740	c.1350C>T	N/A
Synonymous	Pc22g17710	c.957A>G	N/A
Synonymous	Pc17g01110	c.531T>C	N/A

## Sheet: Wisconsin 54-1255 to DS17690
Impact	Feature Name	DNA substitution (Wisconsin 54-1255 to DS17690)	Amino acid substitution (Wisconsin 54-1255 to DS17690)
Frameshift	Pc23g00860	c.14_15insT	p.E5fs
Frameshift	Pc09g00070	c.415_416insT	p.L139fs
Frameshift	Pc09g00190	c.394delC	p.S131fs
Frameshift	Pc22g09150	c.58delG	p.L19fs
Frameshift	Pc19g00520	c.88delA	p.K29fs
Frameshift	Pc12g15310	c.2044delC	p.D681fs
Frameshift	Pc16g05090	c.1108delT	p.L369fs
Frameshift	Pc20g11390	c.13delG	p.P4fs
Frameshift	Pc12g06950	c.160delT	p.I53fs
Frameshift	Pc21g09930	c.670delT	p.F223fs
Frameshift	Pc12g07210	c.1012delA	p.K337fs
Frameshift	Pc13g07820	c.1111delA	p.V370fs
Frameshift	Pc24g00340	c.1559_1560insT	p.T520fs
Nonsense	Pc09g00130	c.405C>T	p.W135.
Nonsense	Pc09g00150	c.520C>T	p.R174.
Nonsense	Pc09g00070	c.11C>G	p.S4.
Nonsense	Pc13g15610	c.1315C>T	p.Q439.
Nonsense	Pc06g01070	c.728C>T	p.W243.
Nonsense	Pc14g00450	c.736G>A	p.Q246.
Nonsense	Pc21g17270	c.1171A>T	p.K391.
Nonsense	Pc06g01000	c.625G>A	p.R209.
Nonsense	Pc13g13200	c.943G>A	p.Q315.
Nonsense	Pc21g14160	c.963T>G	p.Y321.
Nonsense	Pc22g23770	c.2516T>G	p.L839.
Nonsense	Pc21g08180	c.1791A>T	p.Y597.
Nonsense	Pc06g01210	c.505C>T	p.Q169.
Nonsense	Pc20g04550	c.856G>A	p.R286.
Nonsense	Pc16g11700	c.1547C>A	p.S516.
Nonsense	Pc06g00200	c.124C>T	p.R42.
Nonsense	Pc22g05240	c.496A>T	p.K166.
Nonsense	Pc16g02200	c.1077C>T	p.W359.
Nonsense	Pc16g04410	c.1453C>T	p.R485.
Nonsense	Pc21g07330	c.700G>A	p.Q234.
Nonsense	Pc18g01480	c.516G>A	p.W172.
Nonsense	Pc22g07750	c.371A>C	p.L124.
Nonsense	Pc22g22840	c.3887A>C	p.L1296.
Nonsense	Pc23g00760	c.517C>T	p.Q173.
Non-synonymous	Pc09g00140	c.49G>T	p.Q17K
Non-synonymous	Pc09g00200	c.505C>T	p.V169I
Non-synonymous	Pc09g00230	c.565T>C	p.Y189H
Non-synonymous	Pc09g00230	c.130G>A	p.G44R
Non-synonymous	Pc23g00830	c.62T>G	p.Y21S
Non-synonymous	Pc23g00980	c.538C>T	p.V180M
Non-synonymous	Pc09g00140	c.82C>T	p.A28T
Non-synonymous	Pc09g00140	c.640C>T	p.G214S
Non-synonymous	Pc09g00310	c.533A>G	p.N178S
Non-synonymous	Pc09g00170	c.40C>T	p.R14C
Non-synonymous	Pc09g00170	c.38A>G	p.D13G
Non-synonymous	Pc09g00180	c.550G>A	p.L184F
Non-synonymous	Pc09g00210	c.68G>A	p.S23N
Non-synonymous	Pc09g00210	c.64C>T	p.R22C
Non-synonymous	Pc09g00330	c.754A>T	p.F252I
Non-synonymous	Pc09g00070	c.309C>A	p.E103D
Non-synonymous	Pc09g00150	c.430T>C	p.C144R
Non-synonymous	Pc09g00300	c.80T>C	p.V27A
Non-synonymous	Pc09g00300	c.91A>G	p.T31A
Non-synonymous	Pc09g00180	c.409A>T	p.S137T
Non-synonymous	Pc23g01020	c.246C>G	p.S82R
Non-synonymous	Pc09g00070	c.472A>G	p.M158V
Non-synonymous	Pc23g00860	c.107T>G	p.D36A
Non-synonymous	Pc09g00110	c.311T>G	p.Q104P
Non-synonymous	Pc09g00150	c.463A>T	p.T155S
Non-synonymous	Pc09g00180	c.754T>G	p.M252L
Non-synonymous	Pc09g00180	c.768T>G	p.K256N
Non-synonymous	Pc23g00850	c.145T>C	p.S49P
Non-synonymous	Pc09g00070	c.463C>T	p.E155K
Non-synonymous	Pc23g00830	c.766G>C	p.L256V
Non-synonymous	Pc23g00830	c.854G>A	p.R285K
Non-synonymous	Pc23g00850	c.484C>T	p.A162T
Non-synonymous	Pc23g00850	c.188A>G	p.M63T
Non-synonymous	Pc23g00870	c.411A>T	p.Q137H
Non-synonymous	Pc09g00130	c.409G>C	p.H137D
Non-synonymous	Pc09g00070	c.329A>G	p.N110S
Non-synonymous	Pc09g00300	c.1033T>C	p.S345P
Non-synonymous	Pc23g00870	c.104A>G	p.F35S
Non-synonymous	Pc23g00830	c.820A>T	p.I274F
Non-synonymous	Pc23g00980	c.443C>T	p.A148V
Non-synonymous	Pc09g00120	c.653T>G	p.I218S
Non-synonymous	Pc09g00070	c.353A>T	p.E118V
Non-synonymous	Pc09g00150	c.208T>C	p.Y70H
Non-synonymous	Pc09g00150	c.199A>C	p.T67P
Non-synonymous	Pc09g00150	c.197G>A	p.R66K
Non-synonymous	Pc21g05120	c.4147C>T	p.P1383S
Non-synonymous	Pc16g15180	c.266N>A	p.X89D
Non-synonymous	Pc16g15180	c.311N>T	p.X104V
Non-synonymous	Pc23g00800	c.281T>C	p.L94S
Non-synonymous	Pc23g00850	c.370A>G	p.Y124H
Non-synonymous	Pc23g00850	c.295C>T	p.R99W
Non-synonymous	Pc09g00180	c.833G>A	p.T278M
Non-synonymous	Pc09g00200	c.713C>T	p.S238N
Non-synonymous	Pc09g00330	c.966A>T	p.E322D
Non-synonymous	Pc09g00330	c.961A>G	p.R321G
Non-synonymous	Pc09g00400	c.74T>C	p.Q25R
Non-synonymous	Pc09g00070	c.397C>A	p.Q133K
Non-synonymous	Pc09g00180	c.28T>G	p.T10P
Non-synonymous	Pc09g00350	c.457T>C	p.I153V
Non-synonymous	Pc09g00390	c.497T>C	p.I166T
Non-synonymous	Pc09g00390	c.491G>A	p.R164Q
Non-synonymous	Pc09g00150	c.592T>C	p.N198D
Non-synonymous	Pc09g00300	c.764T>G	p.D255A
Non-synonymous	Pc09g00300	c.719A>G	p.I240T
Non-synonymous	Pc09g00390	c.140G>A	p.R47K
Non-synonymous	Pc09g00210	c.197T>C	p.L66P
Non-synonymous	Pc09g00340	c.289A>G	p.Y97H
Non-synonymous	Pc09g00350	c.602T>C	p.E201G
Non-synonymous	Pc09g00160	c.511C>T	p.V171I
Non-synonymous	Pc09g00380	c.349T>G	p.L117V
Non-synonymous	Pc09g00160	c.504T>G	p.E168D
Non-synonymous	Pc23g01030	c.296G>A	p.R99Q
Non-synonymous	Pc09g00350	c.289C>T	p.A97T
Non-synonymous	Pc09g00220	c.230A>G	p.E77G
Non-synonymous	Pc09g00340	c.346G>A	p.P116S
Non-synonymous	Pc09g00220	c.134A>G	p.V45A
Non-synonymous	Pc21g00240	c.257T>C	p.L86S
Non-synonymous	Pc09g00360	c.113C>T	p.C38Y
Non-synonymous	Pc09g00340	c.107T>C	p.L36S
Non-synonymous	Pc09g00190	c.316C>T	p.P106S
Non-synonymous	Pc09g00350	c.556C>T	p.L186F
Non-synonymous	Pc09g00350	c.492C>G	p.L164F
Non-synonymous	Pc09g00190	c.374T>C	p.F125S
Non-synonymous	Pc04g00190	c.489C>G	p.R163S
Non-synonymous	Pc09g00330	c.300A>C	p.Q100H
Non-synonymous	Pc09g00070	c.104T>C	p.H35R
Non-synonymous	Pc09g00340	c.32A>G	p.L11S
Non-synonymous	Pc09g00220	c.59C>A	p.T20N
Non-synonymous	Pc09g00340	c.10A>T	p.S4T
Non-synonymous	Pc14g02390	c.2281T>A	p.L761M
Non-synonymous	Pc09g00190	c.577G>T	p.A193S
Non-synonymous	Pc21g00240	c.223C>T	p.D75N
Non-synonymous	Pc20g08100	c.80C>T	p.T27I
Non-synonymous	Pc09g00290	c.526A>G	p.I176V
Non-synonymous	Pc09g00190	c.470C>T	p.A157V
Non-synonymous	Pc13g00640	c.203T>G	p.I68S
Non-synonymous	Pc18g02490	c.382G>A	p.G128S
Non-synonymous	Pc09g00190	c.505C>A	p.P169T
Non-synonymous	Pc09g00070	c.14G>A	p.G5E
Non-synonymous	Pc09g00250	c.211T>A	p.L71M
Non-synonymous	Pc18g02490	c.433C>T	p.E145K
Non-synonymous	Pc09g00330	c.157C>T	p.P53S
Non-synonymous	Pc09g00280	c.353G>A	p.A118V
Non-synonymous	Pc16g12560	c.901C>T	p.V301I
Non-synonymous	Pc13g15610	c.1316A>T	p.Q439L
Non-synonymous	Pc13g15610	c.1317G>T	p.Q439H
Non-synonymous	Pc09g00350	c.82G>A	p.V28I
Non-synonymous	Pc16g13240	c.1073T>G	p.Y358S
Non-synonymous	Pc21g18000	c.371C>T	p.G124D
Non-synonymous	Pc20g05330	c.368G>T	p.G123V
Non-synonymous	Pc21g13680	c.2317C>T	p.A773T
Non-synonymous	Pc22g23920	c.1178T>C	p.K393R
Non-synonymous	Pc16g14080	c.8G>A	p.S3L
Non-synonymous	Pc21g09280	c.94T>A	p.Y32N
Non-synonymous	Pc20g14710	c.2815C>T	p.D939N
Non-synonymous	Pc22g16150	c.83A>T	p.Y28F
Non-synonymous	Pc18g03100	c.2090C>T	p.G697D
Non-synonymous	Pc22g10020	c.1144C>T	p.P382S
Non-synonymous	Pc22g20510	c.988C>T	p.G330R
Non-synonymous	Pc16g01970	c.826C>T	p.A276T
Non-synonymous	Pc16g05740	c.685A>C	p.F229V
Non-synonymous	Pc12g13590	c.110A>G	p.F37S
Non-synonymous	Pc22g10790	c.148G>A	p.P50S
Non-synonymous	Pc13g05800	c.534G>C	p.L178F
Non-synonymous	Pc13g05800	c.533T>C	p.L178S
Non-synonymous	Pc16g07730	c.202T>C	p.K68E
Non-synonymous	Pc21g01560	c.232C>G	p.A78P
Non-synonymous	Pc06g00490	c.83C>A	p.G28V
Non-synonymous	Pc12g14220	c.256A>C	p.I86L
Non-synonymous	Pc20g04020	c.1144T>A	p.T382S
Non-synonymous	Pc13g11820	c.395C>G	p.P132R
Non-synonymous	Pc18g05100	c.112G>A	p.A38T
Non-synonymous	Pc06g00050	c.68C>T	p.A23V
Non-synonymous	Pc12g10380	c.1175G>T	p.G392V
Non-synonymous	Pc20g08070	c.881C>T	p.P294L
Non-synonymous	Pc21g18060	c.946A>G	p.K316E
Non-synonymous	Pc22g20620	c.224G>A	p.R75K
Non-synonymous	Pc06g00170	c.820A>T	p.F274I
Non-synonymous	Pc12g03550	c.1162C>T	p.A388T
Non-synonymous	Pc22g18370	c.1106C>T	p.P369L
Non-synonymous	Pc22g18370	c.1105C>T	p.P369S
Non-synonymous	Pc18g04210	c.264C>T	p.M88I
Non-synonymous	Pc20g10090	c.879C>A	p.K293N
Non-synonymous	Pc21g18180	c.190G>A	p.A64T
Non-synonymous	Pc13g06360	c.590C>T	p.A197V
Non-synonymous	Pc12g09780	c.455G>A	p.A152V
Non-synonymous	Pc20g04410	c.172C>T	p.A58T
Non-synonymous	Pc18g04600	c.127T>G	p.I43L
Non-synonymous	Pc22g13790	c.665T>A	p.Y222F
Non-synonymous	Pc12g00190	c.2656A>G	p.N886D
Non-synonymous	Pc12g07850	c.914C>A	p.T305N
Non-synonymous	Pc12g15430	c.281C>T	p.T94I
Non-synonymous	Pc20g06400	c.58T>A	p.N20Y
Non-synonymous	Pc21g03590	c.94C>T	p.E32K
Non-synonymous	Pc13g00040	c.161T>A	p.E54V
Non-synonymous	Pc16g00820	c.173G>A	p.R58H
Non-synonymous	Pc18g02430	c.302G>A	p.P101L
Non-synonymous	Pc20g12490	c.1111G>A	p.L371F
Non-synonymous	Pc22g22260	c.205C>T	p.D69N
Non-synonymous	Pc13g14200	c.236G>A	p.A79V
Non-synonymous	Pc06g01370	c.404C>T	p.G135E
Non-synonymous	Pc22g08250	c.910T>A	p.Y304N
Non-synonymous	Pc13g07740	c.526A>T	p.I176F
Non-synonymous	Pc20g01640	c.2311C>G	p.E771Q
Non-synonymous	Pc20g03710	c.670C>T	p.G224S
Non-synonymous	Pc21g03660	c.109C>T	p.E37K
Non-synonymous	Pc22g02260	c.47G>A	p.G16D
Non-synonymous	Pc12g07170	c.722G>A	p.T241I
Non-synonymous	Pc13g03910	c.616C>T	p.P206S
Non-synonymous	Pc16g11480	c.2855C>A	p.A952D
Non-synonymous	Pc21g10590	c.443G>A	p.P148L
Non-synonymous	Pc22g23400	c.1267A>C	p.I423L
Non-synonymous	Pc22g25160	c.146G>T	p.S49Y
Non-synonymous	Pc12g12830	c.898C>A	p.D300Y
Non-synonymous	Pc21g23030	c.2769C>A	p.N923K
Non-synonymous	Pc06g01950	c.208T>C	p.Y70H
Non-synonymous	Pc13g07730	c.1070G>A	p.R357H
Non-synonymous	Pc16g11290	c.178G>A	p.E60K
Non-synonymous	Pc21g18490	c.88C>T	p.G30R
Non-synonymous	Pc21g18490	c.89C>T	p.G30E
Non-synonymous	Pc16g13610	c.508C>T	p.P170S
Non-synonymous	Pc21g14830	c.1382G>C	p.A461G
Non-synonymous	Pc13g13810	c.1282G>A	p.D428N
Non-synonymous	Pc21g18250	c.1793G>A	p.G598D
Non-synonymous	Pc22g03270	c.101C>T	p.A34V
Non-synonymous	Pc13g00950	c.391C>T	p.P131S
Non-synonymous	Pc13g01830	c.934C>T	p.P312S
Non-synonymous	Pc16g11060	c.2159G>A	p.R720K
Non-synonymous	Pc21g07330	c.2503A>T	p.L835M
Non-synonymous	Pc22g26780	c.185G>A	p.G62D
Non-synonymous	Pc16g05200	c.544G>A	p.D182N
Non-synonymous	Pc16g06890	c.746G>A	p.S249F
Non-synonymous	Pc20g12160	c.41A>G	p.Q14R
Non-synonymous	Pc22g12130	c.247G>A	p.P83S
Non-synonymous	Pc22g12130	c.248G>A	p.P83L
Non-synonymous	Pc20g11530	c.1519C>T	p.A507T
Non-synonymous	Pc20g11550	c.1075G>A	p.A359T
Non-synonymous	Pc16g15490	c.1162N>A	p.X388I
Non-synonymous	Pc21g11610	c.1237C>A	p.P413T
Non-synonymous	Pc21g21110	c.232G>A	p.A78T
Non-synonymous	Pc22g04180	c.84G>T	p.H28Q
Non-synonymous	Pc13g06540	c.10G>T	p.A4S
Non-synonymous	Pc22g19520	c.26G>A	p.G9D
Non-synonymous	Pc12g13740	c.1133G>A	p.T378I
Non-synonymous	Pc21g06710	c.1199G>A	p.G400D
Non-synonymous	Pc21g15780	c.1157G>A	p.G386D
Non-synonymous	Pc22g08600	c.1157A>G	p.F386S
Non-synonymous	Pc22g11720	c.50C>T	p.G17D
Non-synonymous	Pc22g14790	c.1076T>C	p.L359S
Non-synonymous	Pc22g15470	c.14G>A	p.T5I
Non-synonymous	Pc16g01770	c.385G>C	p.A129P
Non-synonymous	Pc16g02290	c.544C>T	p.P182S
Non-synonymous	Pc16g13760	c.1159A>G	p.S387G
Non-synonymous	Pc18g00660	c.19T>G	p.S7R
Non-synonymous	Pc20g05590	c.769C>T	p.A257T
Non-synonymous	Pc20g11390	c.8T>G	p.D3A
Non-synonymous	Pc21g13420	c.3313C>T	p.V1105I
Non-synonymous	Pc21g17500	c.1592T>C	p.Q531R
Non-synonymous	Pc22g07660	c.814G>A	p.G272R
Non-synonymous	Pc23g01030	c.212N>T	p.X71V
Non-synonymous	Pc20g11400	c.368A>G	p.I123T
Non-synonymous	Pc13g10090	c.193C>T	p.D65N
Non-synonymous	Pc13g15550	c.1417C>T	p.G473S
Non-synonymous	Pc18g00800	c.370C>T	p.D124N
Non-synonymous	Pc20g07720	c.1274C>T	p.G425D
Non-synonymous	Pc22g03720	c.161G>A	p.T54I
Non-synonymous	plb1	c.1105T>A	p.I369L
Non-synonymous	Pc20g02800	c.163G>A	p.E55K
Non-synonymous	Pc16g05090	c.1103A>G	p.M368T
Non-synonymous	Pc18g04400	c.4C>T	p.P2S
Non-synonymous	Pc22g04230	c.463A>G	p.S155P
Non-synonymous	Pc16g07030	c.1250A>G	p.L417S
Non-synonymous	Pc20g10730	c.793G>T	p.L265I
Non-synonymous	Pc21g21710	c.422C>T	p.S141F
Non-synonymous	Pc13g05040	c.155A>G	p.L52P
Non-synonymous	Pc21g04300	c.1195T>G	p.N399H
Non-synonymous	Pc21g09140	c.3193G>A	p.A1065T
Non-synonymous	Pc21g18040	c.772C>T	p.D258N
Non-synonymous	Pc18g03800	c.766G>A	p.V256M
Non-synonymous	Pc20g10490	c.1909C>T	p.L637F
Non-synonymous	Pc20g14650	c.319G>A	p.P107S
Non-synonymous	Pc22g13200	c.1609G>A	p.L537F
Non-synonymous	Pc22g13550	c.14C>T	p.R5K
Non-synonymous	Pc16g05910	c.1295G>A	p.A432V
Non-synonymous	Pc20g03280	c.823A>T	p.L275M
Non-synonymous	Pc20g12840	c.916G>A	p.P306S
Non-synonymous	Pc22g09100	c.101G>A	p.S34N
Non-synonymous	Pc22g22120	c.3110A>C	p.L1037R
Non-synonymous	Pc12g09810	c.73A>T	p.I25L
Non-synonymous	Pc13g15660	c.134C>T	p.A45V
Non-synonymous	Pc20g11000	c.269A>G	p.V90A
Non-synonymous	Pc20g11000	c.268C>A	p.V90F
Non-synonymous	Pc12g05220	c.874G>A	p.E292K
Non-synonymous	Pc13g06080	c.872C>T	p.R291H
Non-synonymous	Pc20g12000	c.1375C>T	p.A459T
Non-synonymous	Pc22g00230	c.640G>C	p.G214R
Non-synonymous	Pc12g08960	c.327C>A	p.S109R
Non-synonymous	Pc13g15160	c.552G>T	p.D184E
Non-synonymous	Pc13g15160	c.551T>C	p.D184G
Non-synonymous	Pc18g02710	c.704A>C	p..235S
Non-synonymous	Pc09g00160	c.21T>G	p.E7D
Non-synonymous	Pc13g02390	c.103C>G	p.G35R
Non-synonymous	Pc20g11710	c.185T>C	p.I62T
Non-synonymous	Pc13g13580	c.3246T>A	p.D1082E
Non-synonymous	Pc13g14040	c.670C>T	p.P224S
Non-synonymous	Pc21g00360	c.221A>T	p.L74Q
Non-synonymous	Pc21g08350	c.1628G>A	p.A543V
Non-synonymous	Pc21g15530	c.1757G>A	p.A586V
Non-synonymous	Pc22g26880	c.37C>T	p.E13K
Non-synonymous	Pc06g01800	c.352T>A	p.I118F
Non-synonymous	Pc21g07990	c.863C>T	p.S288F
Non-synonymous	Pc21g03250	c.1642G>A	p.D548N
Non-synonymous	Pc21g14160	c.962A>G	p.Y321C
Non-synonymous	Pc16g12240	c.281G>A	p.R94K
Non-synonymous	Pc22g24390	c.731C>T	p.R244H
Non-synonymous	Pc12g10730	c.586T>C	p.R196G
Non-synonymous	Pc20g02420	c.627C>A	p.L209F
Non-synonymous	Pc21g18880	c.1763C>T	p.G588D
Non-synonymous	Pc24g02800	c.38C>G	p.R13P
Non-synonymous	Pc13g10810	c.1898A>G	p.L633P
Non-synonymous	Pc20g14880	c.586T>A	p.M196L
Non-synonymous	Pc21g20960	c.1579C>A	p.G527W
Non-synonymous	Pc22g11900	c.272G>A	p.T91M
Non-synonymous	Pc24g02800	c.40T>C	p.S14P
Non-synonymous	Pc13g00050	c.728C>T	p.T243I
Non-synonymous	Pc21g16280	c.1855G>T	p.P619T
Non-synonymous	Pc22g09090	c.116C>T	p.S39L
Non-synonymous	Pc15g00470	c.1033G>A	p.P345S
Non-synonymous	Pc18g06540	c.71T>C	p.L24S
Non-synonymous	Pc20g00570	c.1477C>G	p.E493Q
Non-synonymous	Pc20g00570	c.1478T>G	p.E493A
Non-synonymous	Pc22g04570	c.209C>A	p.G70V
Non-synonymous	Pc22g18990	c.1352G>A	p.A451V
Non-synonymous	Pc12g11570	c.1919A>G	p.D640G
Non-synonymous	Pc12g12160	c.2578C>T	p.A860T
Non-synonymous	Pc13g03350	c.1781C>A	p.S594I
Non-synonymous	Pc16g14130	c.16T>A	p.I6L
Non-synonymous	Pc20g09260	c.1651C>T	p.A551T
Non-synonymous	Pc21g09930	c.671G>A	p.R224K
Non-synonymous	Pc21g10180	c.1555C>T	p.G519S
Non-synonymous	Pc22g02290	c.2560C>T	p.E854K
Non-synonymous	Pc22g04150	c.1034G>A	p.S345F
Non-synonymous	Pc09g00160	c.29T>C	p.D10G
Non-synonymous	Pc13g03990	c.1758A>C	p.Q586H
Non-synonymous	Pc16g06790	c.386C>T	p.G129D
Non-synonymous	Pc24g02660	c.347C>T	p.P116L
Non-synonymous	Pc12g10570	c.719T>C	p.Y240C
Non-synonymous	Pc20g12930	c.5774T>C	p.K1925R
Non-synonymous	Pc20g12930	c.5776C>T	p.E1926K
Non-synonymous	Pc22g08480	c.1354G>A	p.A452T
Non-synonymous	Pc22g13900	c.353T>C	p.F118S
Non-synonymous	Pc12g07680	c.1825C>T	p.P609S
Non-synonymous	Pc12g07680	c.1826C>T	p.P609L
Non-synonymous	Pc16g03180	c.244G>T	p.G82W
Non-synonymous	Pc20g04740	c.196C>T	p.A66T
Non-synonymous	Pc20g14450	c.6069C>T	p.M2023I
Non-synonymous	Pc22g03420	c.3976A>G	p.K1326E
Non-synonymous	Pc22g05860	c.1649A>T	p.I550N
Non-synonymous	Pc16g01700	c.323T>A	p.N108I
Non-synonymous	Pc16g09680	c.233G>A	p.A78V
Non-synonymous	Pc20g12540	c.38C>T	p.C13Y
Non-synonymous	Pc20g14110	c.71C>T	p.S24L
Non-synonymous	Pc12g01390	c.587T>G	p.N196T
Non-synonymous	Pc12g02850	c.742C>A	p.R248S
Non-synonymous	Pc21g21820	c.2767T>C	p.I923V
Non-synonymous	Pc22g21120	c.1081C>T	p.D361N
Non-synonymous	Pc13g10600	c.76C>T	p.P26S
Non-synonymous	Pc16g03940	c.206G>A	p.G69E
Non-synonymous	Pc21g01080	c.47G>A	p.R16K
Non-synonymous	Pc21g12180	c.1031G>A	p.R344Q
Non-synonymous	Pc13g06230	c.2077G>A	p.D693N
Non-synonymous	Pc12g14080	c.1351G>C	p.V451L
Non-synonymous	Pc18g01330	c.293A>G	p.V98A
Non-synonymous	Pc20g09880	c.38G>A	p.S13F
Non-synonymous	Pc21g01050	c.773C>T	p.A258V
Non-synonymous	Pc12g13700	c.3813C>G	p.K1271N
Non-synonymous	Pc14g01380	c.5399C>T	p.S1800F
Non-synonymous	Pc15g01940	c.710G>A	p.R237Q
Non-synonymous	Pc21g08140	c.56C>A	p.T19K
Non-synonymous	Pc22g02500	c.694G>A	p.P232S
Non-synonymous	Pc22g20050	c.245G>T	p.P82H
Non-synonymous	Pc20g09230	c.742G>A	p.V248M
Non-synonymous	Pc21g14530	c.1600T>G	p.N534H
Non-synonymous	Pc16g03260	c.136T>G	p.K46Q
Non-synonymous	Pc16g09250	c.398C>T	p.P133L
Non-synonymous	Pc22g06090	c.1214T>G	p.F405C
Non-synonymous	Pc24g02710	c.961G>A	p.V321I
Non-synonymous	Pc24g02900	c.856C>T	p.A286T
Non-synonymous	Pc12g11890	c.1358C>T	p.G453D
Non-synonymous	Pc16g06130	c.1531T>A	p.Y511N
Non-synonymous	Pc16g08760	c.424T>C	p.I142V
Non-synonymous	Pc21g21940	c.6083A>T	p.L2028H
Non-synonymous	Pc22g16460	c.835A>G	p.K279E
Non-synonymous	Pc22g26040	c.229C>T	p.D77N
Non-synonymous	Pc13g12350	c.119G>T	p.P40H
Non-synonymous	Pc13g14070	c.187A>G	p.K63E
Non-synonymous	Pc21g06710	c.107G>A	p.G36D
Non-synonymous	Pc21g15390	c.9875G>A	p.G3292D
Non-synonymous	Pc06g00710	c.1456G>T	p.G486W
Non-synonymous	Pc12g04480	c.134T>G	p.I45R
Non-synonymous	Pc12g05560	c.1354T>A	p.I452F
Non-synonymous	Pc12g08690	c.140G>T	p.G47V
Non-synonymous	Pc13g03840	c.5185G>A	p.A1729T
Non-synonymous	Pc13g06840	c.3229A>G	p.T1077A
Non-synonymous	Pc20g08530	c.781G>A	p.D261N
Non-synonymous	Pc21g22150	c.1243G>A	p.P415S
Non-synonymous	Pc22g07760	c.160G>A	p.E54K
Non-synonymous	Pc13g13960	c.595C>T	p.H199Y
Non-synonymous	Pc20g04820	c.981A>T	p.H327Q
Non-synonymous	Pc21g14380	c.254T>C	p.N85S
Non-synonymous	Pc21g23200	c.1888G>A	p.A630T
Non-synonymous	Pc12g13930	c.2559A>C	p.I853M
Non-synonymous	Pc15g00600	c.541G>A	p.A181T
Non-synonymous	Pc20g09240	c.370A>C	p.L124V
Non-synonymous	Pc22g12790	c.559T>A	p.F187I
Non-synonymous	Pc22g18980	c.116T>A	p.K39I
Non-synonymous	Pc14g01550	c.502G>A	p.E168K
Non-synonymous	Pc21g18790	c.97C>T	p.D33N
Non-synonymous	Pc12g07210	c.1007C>T	p.P336L
Non-synonymous	Pc13g15040	c.1114G>A	p.P372S
Non-synonymous	Pc16g05380	c.1001G>A	p.G334D
Non-synonymous	Pc21g08400	c.1160A>G	p.F387S
Non-synonymous	Pc21g11510	c.385A>G	p.K129E
Non-synonymous	Pc22g05360	c.221A>G	p.Q74R
Non-synonymous	Pc12g06880	c.115C>T	p.L39F
Non-synonymous	Pc12g15520	c.1261C>T	p.E421K
Non-synonymous	Pc21g06370	c.2169C>T	p.M723I
Non-synonymous	Pc22g00420	c.926G>C	p.A309G
Non-synonymous	Pc13g03570	c.32C>T	p.T11I
Non-synonymous	Pc21g10780	c.601T>G	p.N201H
Non-synonymous	Pc16g11050	c.202G>A	p.P68S
Non-synonymous	Pc22g13700	c.148G>A	p.A50T
Non-synonymous	Pc22g14120	c.130A>G	p.T44A
Non-synonymous	Pc12g10540	c.652G>C	p.V218L
Non-synonymous	Pc16g07750	c.185G>A	p.A62V
Non-synonymous	Pc22g14090	c.62T>C	p.Q21R
Non-synonymous	Pc12g14520	c.290A>T	p.L97Q
Non-synonymous	Pc13g11960	c.385C>G	p.Q129E
Non-synonymous	Pc16g09620	c.2228G>A	p.R743H
Non-synonymous	Pc20g13190	c.578G>A	p.T193I
Non-synonymous	Pc22g06430	c.1352C>T	p.A451V
Non-synonymous	Pc12g04680	c.1518C>A	p.D506E
Non-synonymous	Pc22g09790	c.598C>T	p.P200S
Non-synonymous	Pc12g15740	c.394G>A	p.A132T
Non-synonymous	Pc16g13810	c.923T>C	p.L308S
Non-synonymous	Pc16g13960	c.1432G>A	p.D478N
Non-synonymous	Pc13g09690	c.1853C>A	p.A618E
Non-synonymous	Pc16g12650	c.1976T>A	p.N659I
Non-synonymous	Pc20g11760	c.272G>A	p.T91I
Non-synonymous	Pc24g01310	c.1861A>G	p.K621E
Non-synonymous	Pc12g08400	c.596G>A	p.G199E
Non-synonymous	Pc12g11970	c.3286C>T	p.V1096I
Non-synonymous	Pc13g15040	c.560G>A	p.S187L
Non-synonymous	Pc14g02320	c.340C>T	p.A114T
Non-synonymous	Pc18g01260	c.707C>T	p.G236D
Non-synonymous	Pc21g06750	c.839C>A	p.T280N
Non-synonymous	Pc22g17980	c.42C>A	p.E14D
Non-synonymous	Pc12g03310	c.911C>A	p.S304Y
Non-synonymous	Pc16g03900	c.1283C>T	p.G428D
Non-synonymous	Pc13g09500	c.145G>A	p.P49S
Non-synonymous	Pc15g01310	c.263G>A	p.G88E
Non-synonymous	Pc16g14570	c.1844G>A	p.S615F
Non-synonymous	Pc18g05390	c.1443A>C	p.L481F
Non-synonymous	Pc21g20140	c.598T>A	p.N200Y
Non-synonymous	Pc12g16190	c.1919G>A	p.G640E
Non-synonymous	Pc15g01790	c.62G>A	p.A21V
Non-synonymous	Pc22g25010	c.371G>A	p.P124L
Non-synonymous	Pc23g00640	c.521G>A	p.A174V
Non-synonymous	Pc16g12370	c.580G>A	p.A194T
Non-synonymous	Pc22g19490	c.964G>A	p.A322T
Non-synonymous	Pc13g05620	c.2305G>A	p.A769T
Non-synonymous	Pc16g09190	c.592C>T	p.D198N
Non-synonymous	Pc20g10310	c.497G>A	p.T166I
Non-synonymous	Pc21g08140	c.7A>C	p.T3P
Non-synonymous	Pc20g13220	c.1124T>C	p.L375P
Non-synonymous	Pc21g12290	c.2362C>T	p.A788T
Non-synonymous	Pc22g06400	c.587C>T	p.S196L
Non-synonymous	Pc20g04900	c.7877C>T	p.R2626H
Non-synonymous	Pc20g10470	c.1160C>T	p.S387L
Non-synonymous	Pc13g05680	c.2155C>T	p.D719N
Non-synonymous	Pc21g08840	c.1525G>T	p.G509W
Non-synonymous	Pc20g14790	c.163G>A	p.A55T
Non-synonymous	Pc21g17510	c.935T>C	p.I312T
Non-synonymous	Pc14g01200	c.3332C>T	p.A1111V
Non-synonymous	Pc22g16510	c.472G>A	p.A158T
Non-synonymous	Pc22g21140	c.1637C>T	p.T546I
Non-synonymous	Pc20g14960	c.541T>A	p.I181F
Non-synonymous	Pc21g00710	c.5345G>A	p.S1782F
Non-synonymous	Pc16g14010	c.1012C>T	p.G338S
Non-synonymous	Pc13g05500	c.1341A>T	p.S447R
Non-synonymous	Pc16g14570	c.1777C>T	p.G593S
Non-synonymous	Pc21g10210	c.823T>A	p.Y275N
Non-synonymous	Pc22g16370	c.73C>G	p.A25P
Non-synonymous	Pc22g17870	c.290C>T	p.T97I
Non-synonymous	Pc18g05390	c.280C>T	p.E94K
Non-synonymous	Pc22g05210	c.2447C>T	p.S816F
Non-synonymous	Pc22g13490	c.2145T>G	p.N715K
Non-synonymous	Pc22g08370	c.4028T>A	p.K1343M
Non-synonymous	Pc13g08170	c.544A>C	p.N182H
Non-synonymous	Pc21g05580	c.220G>A	p.A74T
Non-synonymous	Pc13g01220	c.1147G>A	p.R383C
Non-synonymous	Pc13g12800	c.677C>T	p.A226V
Non-synonymous	Pc13g10730	c.121C>T	p.G41R
Non-synonymous	Pc13g10730	c.122C>T	p.G41E
Non-synonymous	Pc22g15530	c.500C>T	p.G167D
Non-synonymous	Pc21g08850	c.98C>T	p.G33D
Non-synonymous	Pc22g04450	c.596G>A	p.G199E
Non-synonymous	Pc22g09640	c.715C>T	p.V239I
Non-synonymous	Pc22g22590	c.529G>A	p.D177N
Non-synonymous	Pc18g06530	c.118T>C	p.N40D
Non-synonymous	Pc21g08910	c.446G>A	p.P149L
Non-synonymous	Pc18g04250	c.553C>T	p.E185K
Non-synonymous	Pc20g07670	c.421C>T	p.P141S
Non-synonymous	Pc20g07810	c.479A>G	p.Q160R
Non-synonymous	Pc22g00140	c.1133C>T	p.G378D
Non-synonymous	Pc22g16470	c.416A>G	p.Y139C
Non-synonymous	Pc22g21840	c.779A>G	p.L260S
Non-synonymous	Pc20g10800	c.338C>A	p.G113V
Non-synonymous	Pc22g12030	c.822A>T	p.L274F
Non-synonymous	Pc16g07590	c.364C>T	p.P122S
Non-synonymous	Pc20g15750	c.905C>T	p.S302F
Non-synonymous	Pc21g22590	c.149G>A	p.T50I
Non-synonymous	Pc13g04470	c.1295G>A	p.G432E
Non-synonymous	Pc22g24880	c.67A>G	p.N23D
Non-synonymous	Pc12g00240	c.1618A>G	p.N540D
Non-synonymous	Pc18g03430	c.1481A>G	p.F494S
Non-synonymous	Pc21g05410	c.554G>A	p.G185D
Non-synonymous	Pc21g21100	c.1010G>A	p.S337L
Non-synonymous	Pc18g02250	c.724T>G	p.K242Q
Non-synonymous	Pc20g03000	c.140C>T	p.R47K
Non-synonymous	Pc12g04340	c.1991G>A	p.S664F
Non-synonymous	Pc22g07750	c.373C>T	p.G125S
Non-synonymous	Pc20g09170	c.1711C>T	p.L571F
Non-synonymous	Pc22g19980	c.187C>T	p.V63M
Non-synonymous	Pc18g00820	c.884A>G	p.M295T
Non-synonymous	Pc20g10510	c.530C>T	p.T177M
Non-synonymous	Pc21g16230	c.404C>T	p.P135L
Non-synonymous	Pc16g12120	c.2842G>A	p.E948K
Non-synonymous	Pc18g03410	c.853C>T	p.D285N
Non-synonymous	Pc21g00960	c.4912A>G	p.F1638L
Non-synonymous	Pc13g11280	c.3605C>T	p.A1202V
Non-synonymous	Pc21g09450	c.1825G>A	p.A609T
Non-synonymous	Pc22g09230	c.3816A>G	p.I1272M
Non-synonymous	Pc22g06930	c.539C>T	p.R180Q
Non-synonymous	Pc03g00170	c.641A>T	p.L214Q
Non-synonymous	Pc21g17450	c.197G>A	p.R66Q
Non-synonymous	Pc16g01220	c.50G>A	p.G17D
Non-synonymous	Pc20g10300	c.274C>T	p.E92K
Non-synonymous	Pc13g05620	c.4300T>C	p.K1434E
Non-synonymous	Pc20g14610	c.1001C>T	p.R334Q
Non-synonymous	Pc21g10400	c.955G>A	p.A319T
Non-synonymous	Pc22g10090	c.1093A>C	p.K365Q
Non-synonymous	Pc22g14600	c.3352T>C	p.W1118R
Non-synonymous	aa5	c.3025T>G	p.L1009V
Non-synonymous	Pc16g02730	c.563C>T	p.G188D
Non-synonymous	Pc12g10400	c.289C>T	p.E97K
Non-synonymous	Pc22g09760	c.1980A>C	p.L660F
Non-synonymous	Pc22g26540	c.164G>A	p.S55F
Non-synonymous	Pc13g05580	c.304G>A	p.A102T
Non-synonymous	Pc06g01190	c.2224C>T	p.V742M
Non-synonymous	Pc16g04750	c.314G>A	p.S105F
Non-synonymous	Pc21g18070	c.334A>T	p.M112L
Non-synonymous	Pc16g05010	c.751A>G	p.Y251H
Non-synonymous	Pc21g12840	c.1213T>G	p.I405L
Non-synonymous	phoG	c.1585G>A	p.A529T
Non-synonymous	Pc13g02210	c.190C>T	p.A64T
Non-synonymous	Pc16g13990	c.2030C>T	p.G677D
Non-synonymous	Pc18g02410	c.1334C>T	p.A445V
Non-synonymous	Pc21g06350	c.793C>A	p.L265I
Non-synonymous	Pc22g24270	c.874G>A	p.A292T
Non-synonymous	Pc15g01800	c.1528G>T	p.R510S
Non-synonymous	Pc22g21440	c.365A>G	p.L122S
Non-synonymous	Pc12g09570	c.413G>A	p.T138I
Non-synonymous	Pc22g06610	c.570G>C	p.M190I
Non-synonymous	Pc20g03820	c.1834G>A	p.E612K
Non-synonymous	Pc20g13850	c.1111A>C	p.Y371D
Non-synonymous	Pc12g03630	c.1892G>A	p.S631N
Non-synonymous	Pc06g02280	c.1529A>G	p.Y510C
Non-synonymous	Pc22g09140	c.4798C>T	p.A1600T
Non-synonymous	Pc13g12540	c.828T>A	p.F276L
Non-synonymous	Pc20g05060	c.1508C>T	p.G503D
Non-synonymous	Pc21g12500	c.91A>T	p.I31F
Non-synonymous	Pc22g20170	c.1093G>A	p.A365T
Non-synonymous	Pc12g14070	c.806C>T	p.P269L
Non-synonymous	Pc21g05930	c.456A>C	p.I152M
Non-synonymous	Pc22g24570	c.110G>A	p.A37V
Non-synonymous	Pc12g04110	c.928A>T	p.S310T
Non-synonymous	Pc20g15240	c.1151A>G	p.L384S
Non-synonymous	Pc24g01940	c.4412G>A	p.G1471E
Non-synonymous	Pc13g11610	c.898T>C	p.N300D
Non-synonymous	Pc22g21830	c.458G>A	p.G153E
Non-synonymous	Pc18g00820	c.1313C>T	p.G438E
Non-synonymous	Pc13g04750	c.163G>T	p.G55C
Non-synonymous	Pc09g00120	c.577A>G	p.R193G
Non-synonymous	Pc13g04790	c.580A>G	p.T194A
Non-synonymous	Pc13g04820	c.1492G>C	p.L498V
Non-synonymous	Pc09g00040	c.206N>G	p.X69G
Non-synonymous	Pc09g00040	c.81N>A	p.E27D
No-start	Pc22g19010	c.2A>T	p.M1
No-start	Pc12g08600	c.1T>A	p.M1
No-start	Pc24g00470	c.2A>G	p.M1
Synonymous	Pc09g00210	c.618C>T	N/A
Synonymous	Pc09g00230	c.534C>T	N/A
Synonymous	Pc09g00230	c.111C>T	N/A
Synonymous	Pc09g00350	c.633G>A	N/A
Synonymous	Pc23g00800	c.969A>G	N/A
Synonymous	Pc09g00070	c.483C>T	N/A
Synonymous	Pc09g00340	c.799G>A	N/A
Synonymous	Pc09g00140	c.36A>G	N/A
Synonymous	Pc09g00180	c.579T>G	N/A
Synonymous	Pc09g00180	c.516T>C	N/A
Synonymous	Pc09g00210	c.84G>A	N/A
Synonymous	Pc09g00070	c.633C>T	N/A
Synonymous	Pc09g00300	c.72C>G	N/A
Synonymous	Pc09g00070	c.306C>T	N/A
Synonymous	Pc09g00120	c.657C>T	N/A
Synonymous	Pc23g00830	c.687C>T	N/A
Synonymous	Pc09g00180	c.654T>G	N/A
Synonymous	Pc23g00860	c.129T>C	N/A
Synonymous	Pc23g00800	c.387C>T	N/A
Synonymous	Pc23g00850	c.135C>T	N/A
Synonymous	Pc09g00130	c.411A>G	N/A
Synonymous	Pc09g00180	c.105G>A	N/A
Synonymous	Pc09g00300	c.1039G>A	N/A
Synonymous	Pc09g00070	c.348G>A	N/A
Synonymous	Pc09g00180	c.81G>T	N/A
Synonymous	Pc09g00340	c.838G>A	N/A
Synonymous	Pc09g00340	c.843A>G	N/A
Synonymous	Pc09g00350	c.447A>G	N/A
Synonymous	Pc09g00340	c.852T>C	N/A
Synonymous	Pc09g00180	c.57A>G	N/A
Synonymous	Pc09g00200	c.648G>A	N/A
Synonymous	Pc09g00110	c.393C>G	N/A
Synonymous	Pc09g00180	c.1011C>T	N/A
Synonymous	Pc23g00010	c.867G>A	N/A
Synonymous	Pc09g00230	c.33C>G	N/A
Synonymous	Pc09g00230	c.24C>T	N/A
Synonymous	Pc09g00140	c.474G>T	N/A
Synonymous	Pc09g00330	c.924C>T	N/A
Synonymous	Pc21g00240	c.306G>A	N/A
Synonymous	Pc09g00200	c.681T>G	N/A
Synonymous	Pc09g00300	c.315A>G	N/A
Synonymous	Pc09g00300	c.318T>C	N/A
Synonymous	Pc09g00350	c.348A>G	N/A
Synonymous	Pc09g00350	c.609G>A	N/A
Synonymous	Pc09g00300	c.381T>G	N/A
Synonymous	Pc09g00210	c.672A>G	N/A
Synonymous	Pc09g00290	c.15A>C	N/A
Synonymous	Pc09g00380	c.354G>C	N/A
Synonymous	Pc09g00350	c.294T>A	N/A
Synonymous	Pc09g00160	c.369G>T	N/A
Synonymous	Pc09g00230	c.285A>G	N/A
Synonymous	Pc09g00350	c.288C>G	N/A
Synonymous	Pc09g00190	c.267A>C	N/A
Synonymous	Pc09g00350	c.552C>G	N/A
Synonymous	Pc09g00190	c.375C>T	N/A
Synonymous	Pc09g00330	c.333T>C	N/A
Synonymous	Pc09g00350	c.528A>G	N/A
Synonymous	Pc21g00210	c.843T>C	N/A
Synonymous	Pc21g00210	c.838C>T	N/A
Synonymous	Pc21g00210	c.852A>G	N/A
Synonymous	Pc20g08100	c.81C>T	N/A
Synonymous	Pc09g00160	c.471C>T	N/A
Synonymous	Pc09g00160	c.195G>A	N/A
Synonymous	Pc09g00190	c.477C>T	N/A
Synonymous	Pc23g00800	c.201G>A	N/A
Synonymous	Pc09g00330	c.444T>C	N/A
Synonymous	Pc09g00210	c.384T>C	N/A
Synonymous	Pc09g00160	c.189C>T	N/A
Synonymous	Pc23g00800	c.198C>A	N/A
Synonymous	Pc09g00160	c.186G>A	N/A
Synonymous	Pc09g00360	c.261T>A	N/A
Synonymous	Pc06g02030	c.549T>G	N/A
Synonymous	Pc09g00280	c.324A>G	N/A
Synonymous	Pc09g00360	c.21A>G	N/A
Synonymous	Pc21g00240	c.180G>A	N/A
Synonymous	Pc20g13890	c.261C>T	N/A
Synonymous	Pc21g14300	c.3774C>T	N/A
Synonymous	Pc22g04710	c.885A>G	N/A
Synonymous	Pc16g08700	c.735G>A	N/A
Synonymous	Pc20g02410	c.561A>C	N/A
Synonymous	Pc13g06720	c.306C>A	N/A
Synonymous	Pc22g20510	c.987C>T	N/A
Synonymous	Pc22g21730	c.1581C>A	N/A
Synonymous	Pc12g06560	c.702C>T	N/A
Synonymous	Pc21g19200	c.2925G>A	N/A
Synonymous	Pc20g12120	c.2811G>A	N/A
Synonymous	Pc21g05010	c.2190G>A	N/A
Synonymous	Pc20g01150	c.1023C>T	N/A
Synonymous	Pc20g08070	c.882C>T	N/A
Synonymous	Pc22g12370	c.447G>A	N/A
Synonymous	Pc18g01030	c.76C>T	N/A
Synonymous	Pc21g08640	c.2100G>A	N/A
Synonymous	Pc20g05180	c.2529C>T	N/A
Synonymous	Pc20g10100	c.6C>A	N/A
Synonymous	Pc18g00590	c.735T>G	N/A
Synonymous	Pc20g00160	c.1140C>T	N/A
Synonymous	Pc12g07850	c.915T>C	N/A
Synonymous	Pc13g03520	c.1374C>T	N/A
Synonymous	Pc22g13870	c.822G>A	N/A
Synonymous	Pc13g01860	c.381T>C	N/A
Synonymous	Pc20g05330	c.144G>A	N/A
Synonymous	Pc21g12850	c.81C>T	N/A
Synonymous	Pc21g22990	c.1107A>C	N/A
Synonymous	Pc20g01640	c.2310G>A	N/A
Synonymous	Pc13g14530	c.609C>T	N/A
Synonymous	Pc22g24740	c.81C>T	N/A
Synonymous	phyA	c.1425C>T	N/A
Synonymous	Pc12g11360	c.487C>T	N/A
Synonymous	Pc16g08510	c.393C>T	N/A
Synonymous	Pc21g15490	c.78C>T	N/A
Synonymous	Pc22g11140	c.2316C>A	N/A
Synonymous	Pc13g00950	c.390C>T	N/A
Synonymous	Pc21g06880	c.45G>A	N/A
Synonymous	Pc09g00070	c.39G>T	N/A
Synonymous	Pc22g22080	c.147C>T	N/A
Synonymous	Pc09g00160	c.117G>T	N/A
Synonymous	Pc20g01260	c.1335C>T	N/A
Synonymous	Pc14g01370	c.1689T>C	N/A
Synonymous	Pc16g06000	c.126G>A	N/A
Synonymous	Pc20g10500	c.816G>A	N/A
Synonymous	Pc13g04160	c.2529G>A	N/A
Synonymous	Pc21g14960	c.1131G>A	N/A
Synonymous	Pc12g08710	c.708G>A	N/A
Synonymous	Pc22g16820	c.174C>T	N/A
Synonymous	Pc13g15550	c.1416C>T	N/A
Synonymous	Pc21g06570	c.933G>A	N/A
Synonymous	Pc21g17660	c.1809C>T	N/A
Synonymous	Pc09g00070	c.42C>T	N/A
Synonymous	Pc12g16270	c.216G>A	N/A
Synonymous	Pc12g00460	c.1155G>A	N/A
Synonymous	Pc21g07050	c.60G>A	N/A
Synonymous	Pc21g15690	c.858C>T	N/A
Synonymous	Pc22g06600	c.246C>T	N/A
Synonymous	Pc22g16010	c.240C>T	N/A
Synonymous	Pc20g01290	c.1119G>A	N/A
Synonymous	Pc12g13930	c.3252A>T	N/A
Synonymous	Pc22g13200	c.1608G>A	N/A
Synonymous	Pc20g03280	c.822A>G	N/A
Synonymous	Pc22g19080	c.15T>C	N/A
Synonymous	Pc20g08120	c.606C>T	N/A
Synonymous	Pc20g13240	c.9G>A	N/A
Synonymous	Pc21g01800	c.2319G>A	N/A
Synonymous	Pc21g16000	c.60A>G	N/A
Synonymous	Pc22g18460	c.39C>T	N/A
Synonymous	Pc21g08670	c.372C>T	N/A
Synonymous	Pc16g13540	c.69G>A	N/A
Synonymous	Pc21g17940	c.4635C>T	N/A
Synonymous	Pc12g08130	c.477G>A	N/A
Synonymous	Pc21g07990	c.864C>T	N/A
Synonymous	Pc21g23400	c.1119C>A	N/A
Synonymous	Pc22g09090	c.3786C>T	N/A
Synonymous	Pc16g08070	c.147C>T	N/A
Synonymous	Pc12g12540	c.159A>T	N/A
Synonymous	Pc21g16160	c.12T>A	N/A
Synonymous	Pc22g03660	c.1365C>T	N/A
Synonymous	Pc24g02800	c.39T>A	N/A
Synonymous	Pc12g11870	c.84G>A	N/A
Synonymous	Pc15g01160	c.1728C>T	N/A
Synonymous	Pc21g09260	c.75G>A	N/A
Synonymous	Pc14g00780	c.399T>C	N/A
Synonymous	Pc21g01210	c.1020C>T	N/A
Synonymous	Pc21g00240	c.138G>C	N/A
Synonymous	Pc21g11740	c.303G>A	N/A
Synonymous	Pc22g07300	c.120G>A	N/A
Synonymous	Pc12g11570	c.1920C>T	N/A
Synonymous	Pc21g01240	c.24G>A	N/A
Synonymous	Pc21g05160	c.831G>A	N/A
Synonymous	Pc18g04210	c.1272C>T	N/A
Synonymous	Pc20g12040	c.1830T>A	N/A
Synonymous	Pc21g04840	c.4842C>T	N/A
Synonymous	Pc21g20910	c.267C>T	N/A
Synonymous	Pc22g20290	c.294T>C	N/A
Synonymous	Pc16g07890	c.834G>A	N/A
Synonymous	Pc22g19250	c.540G>A	N/A
Synonymous	Pc12g08370	c.942C>T	N/A
Synonymous	Pc16g06710	c.444G>A	N/A
Synonymous	Pc20g03860	c.216C>T	N/A
Synonymous	Pc22g03620	c.318G>A	N/A
Synonymous	Pc16g04640	c.1380G>A	N/A
Synonymous	Pc22g03690	c.882C>T	N/A
Synonymous	Pc20g05960	c.1005C>T	N/A
Synonymous	Pc06g00520	c.105G>A	N/A
Synonymous	Pc16g05260	c.555C>T	N/A
Synonymous	Pc22g02990	c.78C>T	N/A
Synonymous	Pc12g08610	c.186T>C	N/A
Synonymous	Pc16g04810	c.126G>A	N/A
Synonymous	Pc21g07020	c.912C>T	N/A
Synonymous	Pc13g13130	c.1359C>T	N/A
Synonymous	Pc14g00960	c.186G>A	N/A
Synonymous	Pc13g00850	c.972C>T	N/A
Synonymous	Pc22g05540	c.672C>T	N/A
Synonymous	Pc22g01040	c.615G>A	N/A
Synonymous	Pc13g11100	c.993T>C	N/A
Synonymous	Pc13g12570	c.1491A>G	N/A
Synonymous	Pc18g02780	c.435G>A	N/A
Synonymous	Pc21g02330	c.750G>A	N/A
Synonymous	Pc22g24780	c.1074C>T	N/A
Synonymous	Pc13g03570	c.33C>T	N/A
Synonymous	Pc16g08330	c.252A>G	N/A
Synonymous	Pc22g18400	c.1995G>A	N/A
Synonymous	Pc20g02050	c.354C>T	N/A
Synonymous	Pc21g07990	c.906C>T	N/A
Synonymous	Pc22g24780	c.1071C>T	N/A
Synonymous	Pc12g14740	c.495C>T	N/A
Synonymous	Pc21g22890	c.324A>G	N/A
Synonymous	Pc12g13570	c.1419T>G	N/A
Synonymous	Pc14g01120	c.849C>T	N/A
Synonymous	Pc20g13530	c.2187C>T	N/A
Synonymous	Pc21g06900	c.5844G>A	N/A
Synonymous	Pc22g08940	c.18C>T	N/A
Synonymous	Pc22g21840	c.1476C>A	N/A
Synonymous	Pc22g05670	c.84A>G	N/A
Synonymous	Pc12g11510	c.2001G>A	N/A
Synonymous	Pc20g01750	c.123C>T	N/A
Synonymous	Pc20g03880	c.642C>T	N/A
Synonymous	Pc19g00180	c.177G>A	N/A
Synonymous	Pc21g06890	c.2088G>A	N/A
Synonymous	Pc22g02370	c.108T>C	N/A
Synonymous	Pc22g17880	c.498C>T	N/A
Synonymous	Pc21g23810	c.1620C>T	N/A
Synonymous	Pc22g22780	c.903C>T	N/A
Synonymous	Pc12g14680	c.403G>A	N/A
Synonymous	Pc22g01420	c.447A>G	N/A
Synonymous	Pc12g02710	c.1365C>T	N/A
Synonymous	Pc12g13800	c.492A>G	N/A
Synonymous	Pc20g04100	c.1536G>A	N/A
Synonymous	Pc20g01820	c.486C>T	N/A
Synonymous	Pc22g01730	c.1407G>A	N/A
Synonymous	Pc22g20970	c.198G>A	N/A
Synonymous	Pc23g00450	c.1866G>A	N/A
Synonymous	Pc22g25600	c.810T>A	N/A
Synonymous	Pc21g16000	c.6318A>G	N/A
Synonymous	Pc21g17630	c.1434A>G	N/A
Synonymous	Pc12g03740	c.36C>T	N/A
Synonymous	Pc22g14190	c.1149C>T	N/A
Synonymous	Pc20g06490	c.306C>T	N/A
Synonymous	Pc13g07130	c.129G>A	N/A
Synonymous	Pc21g04470	c.2694T>A	N/A
Synonymous	Pc16g03870	c.3687A>G	N/A
Synonymous	Pc16g04690	c.8817G>A	N/A
Synonymous	Pc21g09040	c.4254G>A	N/A
Synonymous	Pc21g15450	c.1476C>T	N/A
Synonymous	Pc21g12730	c.1314G>A	N/A
Synonymous	Pc13g14330	c.1830A>T	N/A
Synonymous	Pc21g23000	c.591C>T	N/A
Synonymous	Pc22g13610	c.1497C>T	N/A
Synonymous	Pc22g10200	c.1037A>G	N/A
Synonymous	Pc18g03210	c.318G>A	N/A
Synonymous	Pc20g07520	c.57C>T	N/A
Synonymous	Pc13g15890	c.249G>A	N/A
Synonymous	Pc20g00530	c.357G>A	N/A
Synonymous	Pc22g20170	c.885A>T	N/A
Synonymous	Pc18g02010	c.528C>T	N/A
Synonymous	Pc13g04160	c.1344C>T	N/A
Synonymous	Pc22g25090	c.414G>A	N/A
Synonymous	Pc21g20900	c.4614T>C	N/A
Synonymous	Pc13g11210	c.207G>T	N/A
Synonymous	Pc13g03210	c.1365G>A	N/A
Synonymous	Pc22g21910	c.12C>T	N/A
Synonymous	Pc21g01430	c.123G>A	N/A
Synonymous	Pc21g05080	c.7323T>G	N/A
Synonymous	Pc20g04000	c.462T>G	N/A
Synonymous	Pc21g17110	c.2082A>C	N/A
Synonymous	Pc16g00720	c.1074C>T	N/A
Synonymous	Pc20g11570	c.633T>C	N/A
Synonymous	Pc18g06100	c.2499G>A	N/A
Synonymous	Pc22g23880	c.561T>C	N/A
Synonymous	Pc22g05920	c.1102C>T	N/A
Synonymous	Pc12g02510	c.177G>A	N/A
Synonymous	Pc13g04470	c.2391G>A	N/A
Synonymous	Pc20g07970	c.567G>A	N/A
