# Supplementary material for: Genomic mutational analysis of the impact of the classical strain improvement program on β–lactam producing Penicillium chrysogenum
Source: BMC Genomics. 2015 Nov 14;16:937. doi: 10.1186/s12864-015-2154-4 (PMC4647614; doi:10.1186/s12864-015-2154-4)
Supplement: Additional file 2: Table S2. — The list of COG/KOG/BRITE functional categories and distribution of the mutated nucleotides. (XLSX 354 kb) [file 12864_2015_2154_MOESM2_ESM.xlsx]

## Sheet: Functional categories
Locus tag	Accession number	Functional class (COG/KOG/BRITE)
Pc01g00010	XP_002556565	Function unknown
Pc01g00020	XP_002556566	Function unknown
Pc01g00030	XP_002556567	Function unknown
Pc01g00040	XP_002556568	Function unknown
Pc01g00050	XP_002556569	Posttranslational modification, protein turnover, chaperones
Pc03g00010	XP_002556570	Function unknown
Pc03g00020	XP_002556571	Carbohydrate transport and metabolism
Pc03g00030	XP_002556572	Function unknown
Pc03g00040	XP_002556573	Signal transduction mechanisms
Pc03g00050	XP_002556574	Function unknown
Pc03g00060	XP_002556575	Inorganic ion transport and metabolism
Pc03g00070	XP_002556576	Function unknown
Pc03g00080	XP_002556577	Function unknown
Pc03g00090	XP_002556578	General function prediction only
Pc03g00100	XP_002556579	Function unknown
Pc03g00110	XP_002556580	Function unknown
Pc03g00120	XP_002556581	Signal transduction mechanisms
Pc03g00130	XP_002556582	Function unknown
Pc03g00140	XP_002556583	Function unknown
Pc03g00160	XP_002556584	Function unknown
Pc03g00170	XP_002556585	Function unknown
Pc03g00180	XP_002556586	Function unknown
Pc03g00200	XP_002556587	Function unknown
Pc03g00210	XP_002556588	Function unknown
Pc03g00220	XP_002556589	Function unknown
Pc03g00230	XP_002556590	Function unknown
Pc03g00250	XP_002556591	Replication, recombination and repair
Pc03g00260	XP_002556592	Function unknown
Pc03g00270	XP_002556593	Function unknown
Pc03g00280	XP_002556594	Function unknown
Pc03g00290	XP_002556595	Function unknown
Pc03g00300	XP_002556596	Function unknown
Pc03g00310	XP_002556597	Function unknown
Pc04g00010	XP_002556598	Transcription
Pc04g00020	XP_002556599	Function unknown
Pc04g00030	XP_002556600	Replication, recombination and repair
Pc04g00040	XP_002556601	Function unknown
Pc04g00050	XP_002556602	Function unknown
Pc04g00060	XP_002556603	Replication, recombination and repair
Pc04g00070	XP_002556604	Function unknown
Pc04g00090	XP_002556605	Function unknown
Pc04g00100	XP_002556606	Replication, recombination and repair
Pc04g00110	XP_002556607	Function unknown
Pc04g00120	XP_002556608	Function unknown
Pc04g00130	XP_002556609	Function unknown
Pc04g00140	XP_002556610	Function unknown
Pc04g00150	XP_002556611	Function unknown
Pc04g00160	XP_002556612	Function unknown
Pc04g00170	XP_002556613	Function unknown
Pc04g00180	XP_002556614	Function unknown
Pc04g00190	XP_002556615	Function unknown
Pc05g00010	XP_002556616	Function unknown
Pc06g00010	XP_002556617	Function unknown
Pc06g00020	XP_002556618	Function unknown
Pc06g00030	XP_002556619	Function unknown
Pc06g00040	XP_002556620	Signal transduction mechanisms
Pc06g00050	XP_002556621	Function unknown
Pc06g00060	XP_002556622	Translation, ribosomal structure and biogenesis
Pc06g00070	XP_002556623	Function unknown
Pc06g00080	XP_002556624	Function unknown
Pc06g00090	XP_002556625	Posttranslational modification, protein turnover, chaperones
Pc06g00100	XP_002556626	RNA processing and modification / Translation, ribosomal structure and biogenesis
Pc06g00110	XP_002556627	Function unknown
Pc06g00120	XP_002556628	Function unknown
Pc06g00130	XP_002556629	Function unknown
Pc06g00140	XP_002556630	Function unknown
Pc06g00150	XP_002556631	Function unknown
Pc06g00160	XP_002556632	Function unknown
Pc06g00170	XP_002556633	Energy production and conversion
Pc06g00180	XP_002556634	Energy production and conversion
Pc06g00190	XP_002556635	General function prediction only
Pc06g00200	XP_002556636	Function unknown
Pc06g00210	XP_002556637	Nucleotide transport and metabolism
Pc06g00220	XP_002556638	Function unknown
Pc06g00230	XP_002556639	Function unknown
Pc06g00240	XP_002556640	Signal transduction mechanisms
Pc06g00260	XP_002556641	Defense mechanisms
Pc06g00270	XP_002556642	Secondary metabolites biosynthesis, transport and catabolism
Pc06g00280	XP_002556643	Energy production and conversion
Pc06g00290	XP_002556644	Defense mechanisms
Pc06g00300	XP_002556645	Energy production and conversion
Pc06g00310	XP_002556646	Function unknown
Pc06g00320	XP_002556647	Function unknown
Pc06g00330	XP_002556648	Function unknown
Pc06g00340	XP_002556649	Function unknown
Pc06g00350	XP_002556650	Defense mechanisms
Pc06g00360	XP_002556651	Function unknown
Pc06g00370	XP_002556652	Function unknown
Pc06g00380	XP_002556653	Nucleotide transport and metabolism
Pc06g00390	XP_002556654	Function unknown
Pc06g00400	XP_002556655	Function unknown
Pc06g00410	XP_002556656	Function unknown
Pc06g00420	XP_002556657	Function unknown
Pc06g00430	XP_002556658	RNA processing and modification
Pc06g00440	XP_002556659	General function prediction only
Pc06g00450	XP_002556660	Function unknown
Pc06g00460	XP_002556661	Function unknown
Pc06g00470	XP_002556662	Transcription
Pc06g00480	XP_002556663	Function unknown
Pc06g00490	XP_002556664	Function unknown
Pc06g00500	XP_002556665	Translation, ribosomal structure and biogenesis
Pc06g00510	XP_002556666	Function unknown
Pc06g00520	XP_002556667	Function unknown
Pc06g00530	XP_002556668	Amino acid transport and metabolism
Pc06g00540	XP_002556669	Function unknown
Pc06g00550	XP_002556670	Cell wall/membrane/envelope biogenesis
Pc06g00560	XP_002556671	Signal transduction mechanisms
Pc06g00570	XP_002556672	Function unknown
Pc06g00590	XP_002556673	Function unknown
Pc06g00600	XP_002556674	Carbohydrate transport and metabolism
Pc06g00610	XP_002556675	Lipid transport and metabolism
Pc06g00620	XP_002556676	Function unknown
Pc06g00630	XP_002556677	Lipid transport and metabolism
Pc06g00640	XP_002556678	Inorganic ion transport and metabolism
Pc06g00650	XP_002556679	Function unknown
Pc06g00660	XP_002556680	Function unknown
Pc06g00680	XP_002556681	Posttranslational modification, protein turnover, chaperones
Pc06g00690	XP_002556682	Function unknown
Pc06g00700	XP_002556683	Function unknown
Pc06g00710	XP_002556684	Posttranslational modification, protein turnover, chaperones
Pc06g00720	XP_002556685	Function unknown
Pc06g00730	XP_002556686	Function unknown
Pc06g00740	XP_002556687	Cytoskeleton
Pc06g00750	XP_002556688	Chromatin structure and dynamics / Cell cycle control, cell division, chromosome partitioning
Pc06g00790	XP_002556689	Function unknown
Pc06g00810	XP_002556690	Lipid transport and metabolism
Pc06g00820	XP_002556691	Function unknown
Pc06g00830	XP_002556692	Function unknown
Pc06g00840	XP_002556693	Replication, recombination and repair
Pc06g00850	XP_002556694	Amino acid transport and metabolism
Pc06g00860	XP_002556695	Function unknown
Pc06g00870	XP_002556696	Function unknown
Pc06g00880	XP_002556697	General function prediction only
Pc06g00890	XP_002556698	Posttranslational modification, protein turnover, chaperones
Pc06g00900	XP_002556699	Function unknown
Pc06g00910	XP_002556700	Function unknown
Pc06g00920	XP_002556701	Function unknown
Pc06g00930	XP_002556702	Intracellular trafficking, secretion, and vesicular transport
Pc06g00940	XP_002556703	Function unknown
Pc06g00950	XP_002556704	Function unknown
Pc06g00960	XP_002556705	Posttranslational modification, protein turnover, chaperones
Pc06g00970	XP_002556706	Posttranslational modification, protein turnover, chaperones
Pc06g00980	XP_002556707	Carbohydrate transport and metabolism
Pc06g00990	XP_002556708	Function unknown
Pc06g01000	XP_002556709	Function unknown
Pc06g01010	XP_002556710	Function unknown
Pc06g01020	XP_002556711	Translation, ribosomal structure and biogenesis
Pc06g01030	XP_002556712	Function unknown
Pc06g01040	XP_002556713	Lipid transport and metabolism
Pc06g01050	XP_002556714	Function unknown
Pc06g01060	XP_002556715	Function unknown
Pc06g01070	XP_002556716	Carbohydrate transport and metabolism
Pc06g01080	XP_002556717	Function unknown
Pc06g01090	XP_002556718	Carbohydrate transport and metabolism
Pc06g01100	XP_002556719	Function unknown
Pc06g01110	XP_002556720	Energy production and conversion
Pc06g01120	XP_002556721	Secondary metabolites biosynthesis, transport and catabolism
Pc06g01130	XP_002556722	Function unknown
Pc06g01150	XP_002556723	Cell wall/membrane/envelope biogenesis / Carbohydrate transport and metabolism
Pc06g01170	XP_002556724	Secondary metabolites biosynthesis, transport and catabolism
Pc06g01180	XP_002556725	Lipid transport and metabolism
Pc06g01190	XP_002556726	Signal transduction mechanisms
Pc06g01200	XP_002556727	Function unknown
Pc06g01210	XP_002556728	Function unknown
Pc06g01220	XP_002556729	Function unknown
Pc06g01230	XP_002556730	Signal transduction mechanisms
Pc06g01240	XP_002556731	RNA processing and modification
Pc06g01250	XP_002556732	Amino acid transport and metabolism
Pc06g01260	XP_002556733	Function unknown
Pc06g01270	XP_002556734	Transcription
Pc06g01280	XP_002556735	Function unknown
Pc06g01290	XP_002556736	General function prediction only
Pc06g01300	XP_002556737	Posttranslational modification, protein turnover, chaperones
Pc06g01310	XP_002556738	DNA replication, recombination, and repair
Pc06g01320	XP_002556739	Transcription
Pc06g01340	XP_002556740	Carbohydrate transport and metabolism
Pc06g01360	XP_002556741	Function unknown
Pc06g01370	XP_002556742	Carbohydrate transport and metabolism
Pc06g01380	XP_002556743	Function unknown
Pc06g01390	XP_002556744	Function unknown
Pc06g01400	XP_002556745	Amino acid transport and metabolism
Pc06g01410	XP_002556746	Signal transduction mechanisms / Amino acid transport and metabolism
Pc06g01420	XP_002556747	Amino acid transport and metabolism
Pc06g01430	XP_002556748	Signal transduction mechanisms
Pc06g01440	XP_002556749	Function unknown
Pc06g01450	XP_002556750	Translation, ribosomal structure and biogenesis
Pc06g01460	XP_002556751	Function unknown
Pc06g01470	XP_002556752	Function unknown
Pc06g01480	XP_002556753	Carbohydrate transport and metabolism
Pc06g01490	XP_002556754	Intracellular trafficking, secretion, and vesicular transport
Pc06g01500	XP_002556755	Coenzyme transport and metabolism
Pc06g01510	XP_002556756	Function unknown
Pc06g01520	XP_002556757	Secondary metabolites biosynthesis, transport and catabolism
Pc06g01530	XP_002556758	Carbohydrate transport and metabolism
Pc06g01540	XP_002556759	Secondary metabolites biosynthesis, transport and catabolism
Pc06g01550	XP_002556760	Function unknown
Pc06g01560	XP_002556761	Function unknown
Pc06g01570	XP_002556762	Cell wall/membrane/envelope biogenesis
Pc06g01580	XP_002556763	Posttranslational modification, protein turnover, chaperones
Pc06g01590	XP_002556764	Function unknown
Pc06g01600	XP_002556765	Amino acid transport and metabolism
Pc06g01610	XP_002556766	DNA replication, recombination, and repair
Pc06g01620	XP_002556767	Function unknown
Pc06g01630	XP_002556768	Intracellular trafficking, secretion, and vesicular transport
Pc06g01640	XP_002556769	Function unknown
Pc06g01650	XP_002556770	Posttranslational modification, protein turnover, chaperones
Pc06g01660	XP_002556771	Replication, recombination and repair
Pc06g01670	XP_002556772	Function unknown
Pc06g01680	XP_002556773	Chromatin structure and dynamics / Signal transduction mechanisms
Pc06g01690	XP_002556774	General function prediction only
Pc06g01700	XP_002556775	Function unknown
Pc06g01710	XP_002556776	Function unknown
Pc06g01720	XP_002556777	Function unknown
Pc06g01730	XP_002556778	Carbohydrate transport and metabolism
Pc06g01740	XP_002556779	Function unknown
Pc06g01750	XP_002556780	Posttranslational modification, protein turnover, chaperones
Pc06g01760	XP_002556781	Function unknown
Pc06g01770	XP_002556782	Nucleotide transport and metabolism
Pc06g01780	XP_002556783	RNA processing and modification
Pc06g01790	XP_002556784	Energy production and conversion
Pc06g01800	XP_002556785	General function prediction only
Pc06g01810	XP_002556786	Energy production and conversion / Intracellular trafficking, secretion, and vesicular transport
Pc06g01820	XP_002556787	Cell cycle control, cell division, chromosome partitioning
Pc06g01830	XP_002556788	Transcription
Pc06g01840	XP_002556789	Function unknown
Pc06g01850	XP_002556790	Function unknown
Pc06g01860	XP_002556791	Function unknown
Pc06g01870	XP_002556792	Function unknown
Pc06g01880	XP_002556793	Cell cycle control, cell division, chromosome partitioning / Posttranslational modification, protein turnover, chaperones
Pc06g01890	XP_002556794	General function prediction only
Pc06g01900	XP_002556795	Cell wall/membrane/envelope biogenesis / Carbohydrate transport and metabolism
Pc06g01930	XP_002556796	Function unknown
Pc06g01940	XP_002556797	Function unknown
Pc06g01950	XP_002556798	Function unknown
Pc06g01960	XP_002556799	Function unknown
Pc06g01970	XP_002556800	Posttranslational modification, protein turnover, chaperones
Pc06g01980	XP_002556801	Signal transduction mechanisms
Pc06g01990	XP_002556802	Function unknown
Pc06g02000	XP_002556803	Function unknown
Pc06g02010	XP_002556804	Transcription
Pc06g02020	XP_002556805	Function unknown
Pc06g02030	XP_002556806	Transcription
Pc06g02040	XP_002556807	Function unknown
Pc06g02050	XP_002556808	Function unknown
Pc06g02060	XP_002556809	Function unknown
Pc06g02070	XP_002556810	Function unknown
Pc06g02080	XP_002556811	Function unknown
Pc06g02090	XP_002556812	Function unknown
Pc06g02100	XP_002556813	DNA replication, recombination, and repair
Pc06g02110	XP_002556814	Transcription
Pc06g02120	XP_002556815	Signal transduction mechanisms
Pc06g02130	XP_002556816	Function unknown
Pc06g02140	XP_002556817	Function unknown
Pc06g02150	XP_002556818	Function unknown
Pc06g02160	XP_002556819	Function unknown
Pc06g02170	XP_002556820	General function prediction only
Pc06g02180	XP_002556821	Function unknown
Pc06g02200	XP_002556822	General function prediction only
Pc06g02210	XP_002556823	Inorganic ion transport and metabolism
Pc06g02220	XP_002556824	Signal transduction mechanisms
Pc06g02230	XP_002556825	Transcription
Pc06g02240	XP_002556826	Transcription
Pc06g02250	XP_002556827	Function unknown
Pc06g02260	XP_002556828	Function unknown
Pc06g02270	XP_002556829	Function unknown
Pc06g02280	XP_002556830	Inorganic ion transport and metabolism
Pc06g02290	XP_002556831	Inorganic ion transport and metabolism
Pc06g02300	XP_002556832	Function unknown
Pc06g02310	XP_002556833	Function unknown
Pc06g02320	XP_002556834	Function unknown
Pc06g02330	XP_002556835	Inorganic ion transport and metabolism
Pc06g02340	XP_002556836	General function prediction only
Pc06g02350	XP_002556837	Inorganic ion transport and metabolism
Pc06g02360	XP_002556838	Function unknown
Pc06g02370	XP_002556839	Function unknown
Pc06g02400	XP_002556840	Transcription
Pc06g02410	XP_002556841	Function unknown
Pc06g02420	XP_002556842	Function unknown
Pc06g02430	XP_002556843	Function unknown
Pc06g02440	XP_002556844	Function unknown
Pc06g02450	XP_002556845	Cell cycle control, cell division, chromosome partitioning / Transcription / Replication, recombination and repair
Pc07g00010	XP_002556846	Function unknown
Pc07g00020	XP_002556847	Function unknown
Pc07g00030	XP_002556848	Function unknown
Pc07g00040	XP_002556849	Function unknown
Pc07g00050	XP_002556850	Function unknown
Pc07g00060	XP_002556851	Function unknown
Pc07g00070	XP_002556852	Function unknown
Pc07g00080	XP_002556853	Function unknown
Pc07g00090	XP_002556854	Function unknown
Pc07g00100	XP_002556855	Function unknown
Pc07g00110	XP_002556856	Function unknown
Pc07g00120	XP_002556857	Function unknown
Pc07g00130	XP_002556858	Function unknown
Pc07g00140	XP_002556859	Function unknown
Pc08g00010	XP_002556860	Defense mechanisms
Pc08g00020	XP_002556861	Posttranslational modification, protein turnover, chaperones
Pc08g00030	XP_002556862	Function unknown
Pc08g00040	XP_002556863	Function unknown
Pc08g00050	XP_002556864	Function unknown
Pc08g00060	XP_002556865	Function unknown
Pc08g00080	XP_002556866	Function unknown
Pc08g00090	XP_002556867	Function unknown
Pc09g00010	XP_002556868	Function unknown
Pc09g00020	XP_002556869	Function unknown
Pc09g00030	XP_002556870	Replication, recombination and repair
Pc09g00040	XP_002556871	Transcription
Pc09g00050	XP_002556872	Function unknown
Pc09g00060	XP_002556873	Function unknown
Pc09g00070	XP_002556874	Function unknown
Pc09g00080	XP_002556875	Function unknown
Pc09g00090	XP_002556876	Function unknown
Pc09g00110	XP_002556877	Function unknown
Pc09g00120	XP_002556878	Function unknown
Pc09g00130	XP_002556879	Function unknown
Pc09g00140	XP_002556880	Function unknown
Pc09g00150	XP_002556881	Function unknown
Pc09g00160	XP_002556882	Function unknown
Pc09g00170	XP_002556883	Function unknown
Pc09g00180	XP_002556884	Function unknown
Pc09g00190	XP_002556885	Function unknown
Pc09g00200	XP_002556886	Function unknown
Pc09g00210	XP_002556887	General function prediction only
Pc09g00220	XP_002556888	Function unknown
Pc09g00230	XP_002556889	Function unknown
Pc09g00250	XP_002556890	Function unknown
Pc09g00260	XP_002556891	Function unknown
Pc09g00270	XP_002556892	Function unknown
Pc09g00280	XP_002556893	Function unknown
Pc09g00290	XP_002556894	Function unknown
Pc09g00300	XP_002556895	Function unknown
Pc09g00310	XP_002556896	General function prediction only / Signal transduction mechanisms / Transcription / DNA replication, recombination, and repair
Pc09g00320	XP_002556897	Function unknown
Pc09g00330	XP_002556898	Function unknown
Pc09g00340	XP_002556899	Function unknown
Pc09g00350	XP_002556900	Inorganic ion transport and metabolism
Pc09g00360	XP_002556901	Function unknown
Pc09g00380	XP_002556902	Function unknown
Pc09g00390	XP_002556903	Function unknown
Pc09g00400	XP_002556904	Function unknown
Pc10g00010	XP_002556905	Function unknown
Pc11g00010	XP_002556906	Function unknown
Pc12g00010	XP_002556907	Amino acid transport and metabolism
Pc12g00020	XP_002556908	Inorganic ion transport and metabolism
Pc12g00030	XP_002556909	Replication, recombination and repair
Pc12g00040	XP_002556910	Posttranslational modification, protein turnover, chaperones
Pc12g00050	XP_002556911	Lipid transport and metabolism
Pc12g00060	XP_002556912	Energy production and conversion
Pc12g00070	XP_002556913	Cytoskeleton
Pc12g00090	XP_002556914	Cell wall/membrane/envelope biogenesis
Pc12g00100	XP_002556915	General function prediction only / Signal transduction mechanisms / Transcription / DNA replication, recombination, and repair
Pc12g00110	XP_002556916	Function unknown
Pc12g00120	XP_002556917	Function unknown
Pc12g00130	XP_002556918	General function prediction only
Pc12g00140	XP_002556919	Function unknown
Pc12g00150	XP_002556920	Function unknown
Pc12g00160	XP_002556921	Function unknown
Pc12g00170	XP_002556922	Function unknown
Pc12g00180	XP_002556923	Secondary metabolites biosynthesis, transport and catabolism
Pc12g00190	XP_002556924	Secondary metabolites biosynthesis, transport and catabolism
Pc12g00200	XP_002556925	Energy production and conversion
Pc12g00210	XP_002556926	General function prediction only
Pc12g00220	XP_002556927	Amino acid transport and metabolism
Pc12g00230	XP_002556928	Carbohydrate transport and metabolism
Pc12g00240	XP_002556929	General function prediction only
Pc12g00250	XP_002556930	Carbohydrate transport and metabolism
Pc12g00270	XP_002556931	Amino acid transport and metabolism
Pc12g00280	XP_002556932	Function unknown
Pc12g00290	XP_002556933	Posttranslational modification, protein turnover, chaperones
Pc12g00300	XP_002556934	Lipid transport and metabolism / Amino acid transport and metabolism
Pc12g00310	XP_002556935	Function unknown
Pc12g00320	XP_002556936	Posttranslational modification, protein turnover, chaperones
Pc12g00330	XP_002556937	Function unknown
Pc12g00340	XP_002556938	Signal transduction mechanisms / Cytoskeleton
Pc12g00350	XP_002556939	Carbohydrate transport and metabolism
Pc12g00360	XP_002556940	Lipid transport and metabolism
Pc12g00370	XP_002556941	Secondary metabolites biosynthesis, transport and catabolism
Pc12g00380	XP_002556942	Amino acid transport and metabolism
Pc12g00390	XP_002556943	Function unknown
Pc12g00400	XP_002556944	Signal transduction mechanisms
Pc12g00410	XP_002556945	Function unknown
Pc12g00420	XP_002556946	Posttranslational modification, protein turnover, chaperones
Pc12g00430	XP_002556947	Intracellular trafficking, secretion, and vesicular transport
Pc12g00440	XP_002556948	Secondary metabolites biosynthesis, transport and catabolism
Pc12g00450	XP_002556949	Function unknown
Pc12g00460	XP_002556950	Carbohydrate transport and metabolism
Pc12g00470	XP_002556951	Carbohydrate transport and metabolism
Pc12g00490	XP_002556952	Secondary metabolites biosynthesis, transport and catabolism
Pc12g00500	XP_002556953	Function unknown
Pc12g00510	XP_002556954	Lipid transport and metabolism
Pc12g00520	XP_002556955	Function unknown
Pc12g00530	XP_002556956	Function unknown
Pc12g00540	XP_002556957	Function unknown
Pc12g00550	XP_002556958	Carbohydrate transport and metabolism
Pc12g00560	XP_002556959	Coenzyme transport and metabolism
Pc12g00570	XP_002556960	RNA processing and modification
Pc12g00580	XP_002556961	Replication, recombination and repair
Pc12g00590	XP_002556962	General function prediction only
Pc12g00600	XP_002556963	Secondary metabolites biosynthesis, transport and catabolism / Lipid transport and metabolism
Pc12g00610	XP_002556964	Signal transduction mechanisms
Pc12g00620	XP_002556965	Function unknown
Pc12g00640	XP_002556966	Function unknown
Pc12g00650	XP_002556967	Function unknown
Pc12g00660	XP_002556968	Energy production and conversion
Pc12g00670	XP_002556969	Carbohydrate transport and metabolism
Pc12g00680	XP_002556970	General function prediction only
Pc12g00690	XP_002556971	Function unknown
Pc12g00700	XP_002556972	Function unknown
Pc12g00710	XP_002556973	Defense mechanisms
Pc12g00720	XP_002556974	General function prediction only
Pc12g00730	XP_002556975	Function unknown
Pc12g00740	XP_002556976	Function unknown
Pc12g00750	XP_002556977	Function unknown
Pc12g00760	XP_002556978	Function unknown
Pc12g00770	XP_002556979	Posttranslational modification, protein turnover, chaperones
Pc12g00780	XP_002556980	Carbohydrate transport and metabolism
Pc12g00790	XP_002556981	Function unknown
Pc12g00810	XP_002556982	Secondary metabolites biosynthesis, transport and catabolism
Pc12g00820	XP_002556983	Carbohydrate transport and metabolism
Pc12g00830	XP_002556984	Secondary metabolites biosynthesis, transport and catabolism
Pc12g00850	XP_002556985	Inorganic ion transport and metabolism
Pc12g00860	XP_002556986	Carbohydrate transport and metabolism
Pc12g00870	XP_002556987	Amino acid transport and metabolism
Pc12g00880	XP_002556988	Function unknown
Pc12g00890	XP_002556989	Amino acid transport and metabolism
Pc12g00900	XP_002556990	Function unknown
Pc12g00910	XP_002556991	Function unknown
Pc12g00920	XP_002556992	Carbohydrate transport and metabolism
Pc12g00930	XP_002556993	Function unknown
Pc12g00940	XP_002556994	Function unknown
Pc12g00950	XP_002556995	Carbohydrate transport and metabolism / Cell wall/membrane/envelope biogenesis / Posttranslational modification, protein turnover, chaperones
Pc12g00960	XP_002556996	Amino acid transport and metabolism
Pc12g00970	XP_002556997	Carbohydrate transport and metabolism
Pc12g00980	XP_002556998	Nucleotide transport and metabolism
Pc12g00990	XP_002556999	Function unknown
Pc12g01000	XP_002557000	Function unknown
Pc12g01010	XP_002557001	Function unknown
Pc12g01020	XP_002557002	Amino acid transport and metabolism
Pc12g01030	XP_002557003	Cell cycle control, cell division, chromosome partitioning
Pc12g01040	XP_002557004	Carbohydrate transport and metabolism / Cell wall/membrane/envelope biogenesis
Pc12g01050	XP_002557005	Energy production and conversion
Pc12g01060	XP_002557006	Function unknown
Pc12g01070	XP_002557007	Function unknown
Pc12g01080	XP_002557008	Carbohydrate transport and metabolism
Pc12g01090	XP_002557009	Carbohydrate transport and metabolism
Pc12g01100	XP_002557010	Transcription
Pc12g01110	XP_002557011	Transcription
Pc12g01120	XP_002557012	Function unknown
Pc12g01140	XP_002557013	Secondary metabolites biosynthesis, transport and catabolism
Pc12g01150	XP_002557014	Function unknown
Pc12g01160	XP_002557015	Secondary metabolites biosynthesis, transport and catabolism
Pc12g01170	XP_002557016	Lipid transport and metabolism
Pc12g01180	XP_002557017	Function unknown
Pc12g01190	XP_002557018	Function unknown
Pc12g01200	XP_002557019	Function unknown
Pc12g01210	XP_002557020	Function unknown
Pc12g01220	XP_002557021	Function unknown
Pc12g01230	XP_002557022	Function unknown
Pc12g01240	XP_002557023	Chromatin structure and dynamics
Pc12g01250	XP_002557024	Function unknown
Pc12g01260	XP_002557025	Transcription
Pc12g01270	XP_002557026	Function unknown
Pc12g01280	XP_002557027	Function unknown
Pc12g01290	XP_002557028	General function prediction only
Pc12g01300	XP_002557029	General function prediction only
Pc12g01310	XP_002557030	Function unknown
Pc12g01320	XP_002557031	Posttranslational modification, protein turnover, chaperones
Pc12g01330	XP_002557032	Carbohydrate transport and metabolism
Pc12g01340	XP_002557033	Function unknown
Pc12g01360	XP_002557034	Function unknown
Pc12g01370	XP_002557035	Function unknown
Pc12g01380	XP_002557036	Function unknown
Pc12g01390	XP_002557037	General function prediction only / Signal transduction mechanisms / Transcription / DNA replication, recombination, and repair
Pc12g01400	XP_002557038	Signal transduction mechanisms
Pc12g01410	XP_002557039	Function unknown
Pc12g01420	XP_002557040	Coenzyme transport and metabolism
Pc12g01450	XP_002557041	Function unknown
Pc12g01460	XP_002557042	Inorganic ion transport and metabolism
Pc12g01470	XP_002557043	Function unknown
Pc12g01480	XP_002557044	Function unknown
Pc12g01500	XP_002557045	DNA replication, recombination, and repair
Pc12g01510	XP_002557046	Function unknown
Pc12g01520	XP_002557047	Function unknown
Pc12g01530	XP_002557048	Function unknown
Pc12g01540	XP_002557049	Inorganic ion transport and metabolism
Pc12g01550	XP_002557050	General function prediction only
Pc12g01560	XP_002557051	Cytoskeleton
Pc12g01570	XP_002557052	Function unknown
Pc12g01580	XP_002557053	Function unknown
Pc12g01590	XP_002557054	Transcription
Pc12g01600	XP_002557055	Function unknown
Pc12g01610	XP_002557056	Function unknown
Pc12g01620	XP_002557057	General function prediction only
Pc12g01630	XP_002557058	Intracellular trafficking, secretion, and vesicular transport
Pc12g01640	XP_002557059	Cell cycle control, cell division, chromosome partitioning
Pc12g01650	XP_002557060	Translation, ribosomal structure and biogenesis
Pc12g01660	XP_002557061	Function unknown
Pc12g01670	XP_002557062	General function prediction only
Pc12g01680	XP_002557063	Function unknown
Pc12g01690	XP_002557064	Function unknown
Pc12g01700	XP_002557065	Function unknown
Pc12g01710	XP_002557066	Function unknown
Pc12g01720	XP_002557067	Function unknown
Pc12g01730	XP_002557068	Lipid transport and metabolism
Pc12g01740	XP_002557069	Function unknown
Pc12g01750	XP_002557070	Signal transduction mechanisms
Pc12g01760	XP_002557071	General function prediction only
Pc12g01770	XP_002557072	Function unknown
Pc12g01780	XP_002557073	Signal transduction mechanisms
Pc12g01790	XP_002557074	Function unknown
Pc12g01800	XP_002557075	Inorganic ion transport and metabolism
Pc12g01810	XP_002557076	Carbohydrate transport and metabolism
Pc12g01820	XP_002557077	Carbohydrate transport and metabolism
Pc12g01830	XP_002557078	Carbohydrate transport and metabolism
Pc12g01840	XP_002557079	Function unknown
Pc12g01850	XP_002557080	Function unknown
Pc12g01860	XP_002557081	Function unknown
Pc12g01870	XP_002557082	Replication, recombination and repair
Pc12g01880	XP_002557083	Replication, recombination and repair
Pc12g01890	XP_002557084	Function unknown
Pc12g01900	XP_002557085	Lipid transport and metabolism
Pc12g01910	XP_002557086	Posttranslational modification, protein turnover, chaperones
Pc12g01920	XP_002557087	Function unknown
Pc12g01930	XP_002557088	Transcription
Pc12g01940	XP_002557089	Function unknown
Pc12g01950	XP_002557090	Lipid transport and metabolism
Pc12g01960	XP_002557091	Carbohydrate transport and metabolism
Pc12g01970	XP_002557092	Function unknown
Pc12g01990	XP_002557093	Function unknown
Pc12g02000	XP_002557094	Function unknown
Pc12g02010	XP_002557095	Function unknown
Pc12g02020	XP_002557096	Function unknown
Pc12g02030	XP_002557097	Function unknown
Pc12g02040	XP_002557098	Carbohydrate transport and metabolism
Pc12g02050	XP_002557099	Carbohydrate transport and metabolism
Pc12g02060	XP_002557100	Inorganic ion transport and metabolism
Pc12g02070	XP_002557101	Replication, recombination and repair
Pc12g02080	XP_002557102	Carbohydrate transport and metabolism
Pc12g02100	XP_002557103	Function unknown
Pc12g02110	XP_002557104	Amino acid transport and metabolism
Pc12g02120	XP_002557105	Secondary metabolites biosynthesis, transport and catabolism
Pc12g02130	XP_002557106	Function unknown
Pc12g02140	XP_002557107	Carbohydrate transport and metabolism
Pc12g02160	XP_002557108	Carbohydrate transport and metabolism / Energy production and conversion
Pc12g02170	XP_002557109	Function unknown
Pc12g02180	XP_002557110	Function unknown
Pc12g02190	XP_002557111	Function unknown
Pc12g02200	XP_002557112	Function unknown
Pc12g02210	XP_002557113	Function unknown
Pc12g02220	XP_002557114	General function prediction only
Pc12g02230	XP_002557115	General function prediction only
Pc12g02240	XP_002557116	Function unknown
Pc12g02250	XP_002557117	Secondary metabolites biosynthesis, transport and catabolism
Pc12g02270	XP_002557118	Function unknown
Pc12g02280	XP_002557119	Replication, recombination and repair
Pc12g02290	XP_002557120	General function prediction only
Pc12g02300	XP_002557121	Function unknown
Pc12g02310	XP_002557122	Energy production and conversion
Pc12g02320	XP_002557123	Function unknown
Pc12g02340	XP_002557124	Function unknown
Pc12g02350	XP_002557125	Function unknown
Pc12g02360	XP_002557126	Function unknown
Pc12g02370	XP_002557127	Function unknown
Pc12g02380	XP_002557128	Function unknown
Pc12g02390	XP_002557129	Function unknown
Pc12g02400	XP_002557130	Function unknown
Pc12g02420	XP_002557131	Intracellular trafficking, secretion, and vesicular transport
Pc12g02430	XP_002557132	Function unknown
Pc12g02440	XP_002557133	Function unknown
Pc12g02460	XP_002557134	Carbohydrate transport and metabolism
Pc12g02470	XP_002557135	Secondary metabolites biosynthesis, transport and catabolism
Pc12g02480	XP_002557136	Cell cycle control, cell division, chromosome partitioning
Pc12g02490	XP_002557137	Function unknown
Pc12g02500	XP_002557138	Amino acid transport and metabolism
Pc12g02510	XP_002557139	Function unknown
Pc12g02520	XP_002557140	Function unknown
Pc12g02530	XP_002557141	General function prediction only
Pc12g02540	XP_002557142	Function unknown
Pc12g02550	XP_002557143	Cytoskeleton
Pc12g02560	XP_002557144	Function unknown
Pc12g02570	XP_002557145	Secondary metabolites biosynthesis, transport and catabolism / Lipid transport and metabolism
Pc12g02580	XP_002557146	Function unknown
Pc12g02590	XP_002557147	RNA processing and modification
Pc12g02600	XP_002557148	Cell wall/membrane/envelope biogenesis
Pc12g02610	XP_002557149	Function unknown
Pc12g02620	XP_002557150	Cell wall/membrane/envelope biogenesis / Posttranslational modification, protein turnover, chaperones / Signal transduction mechanisms
Pc12g02630	XP_002557151	General function prediction only
Pc12g02640	XP_002557152	Function unknown
Pc12g02650	XP_002557153	Lipid transport and metabolism
Pc12g02660	XP_002557154	Carbohydrate transport and metabolism
Pc12g02670	XP_002557155	Carbohydrate transport and metabolism
Pc12g02680	XP_002557156	Amino acid transport and metabolism
Pc12g02690	XP_002557157	Function unknown
Pc12g02700	XP_002557158	Function unknown
Pc12g02710	XP_002557159	Function unknown
Pc12g02720	XP_002557160	Transcription / Replication, recombination and repair / Posttranslational modification, protein turnover, chaperones
Pc12g02730	XP_002557161	Function unknown
Pc12g02740	XP_002557162	Function unknown
Pc12g02750	XP_002557163	Function unknown
Pc12g02760	XP_002557164	Lipid transport and metabolism
Pc12g02770	XP_002557165	Function unknown
Pc12g02780	XP_002557166	Function unknown
Pc12g02790	XP_002557167	Carbohydrate transport and metabolism
Pc12g02800	XP_002557168	Function unknown
Pc12g02820	XP_002557169	Function unknown
Pc12g02830	XP_002557170	Function unknown
Pc12g02840	XP_002557171	Function unknown
Pc12g02850	XP_002557172	Function unknown
Pc12g02860	XP_002557173	Function unknown
Pc12g02870	XP_002557174	Function unknown
Pc12g02880	XP_002557175	Carbohydrate transport and metabolism
Pc12g02890	XP_002557176	Function unknown
Pc12g02910	XP_002557177	Function unknown
Pc12g02920	XP_002557178	Function unknown
Pc12g02930	XP_002557179	Lipid transport and metabolism
Pc12g02940	XP_002557180	Function unknown
Pc12g02950	XP_002557181	Function unknown
Pc12g02960	XP_002557182	Secondary metabolites biosynthesis, transport and catabolism
Pc12g02970	XP_002557183	Energy production and conversion
Pc12g02980	XP_002557184	Function unknown
Pc12g02990	XP_002557185	Inorganic ion transport and metabolism
Pc12g03000	XP_002557186	Translation, ribosomal structure and biogenesis
Pc12g03010	XP_002557187	Function unknown
Pc12g03020	XP_002557188	General function prediction only
Pc12g03030	XP_002557189	Transcription
Pc12g03040	XP_002557190	Function unknown
Pc12g03050	XP_002557191	Function unknown
Pc12g03060	XP_002557192	Posttranslational modification, protein turnover, chaperones / Signal transduction mechanisms
Pc12g03070	XP_002557193	Function unknown
Pc12g03080	XP_002557194	Energy production and conversion
Pc12g03090	XP_002557195	Energy production and conversion
Pc12g03100	XP_002557196	Function unknown
Pc12g03110	XP_002557197	Signal transduction mechanisms
Pc12g03120	XP_002557198	Chromatin structure and dynamics
Pc12g03130	XP_002557199	Energy production and conversion
Pc12g03140	XP_002557200	Function unknown
Pc12g03150	XP_002557201	Function unknown
Pc12g03160	XP_002557202	Carbohydrate transport and metabolism
Pc12g03170	XP_002557203	Function unknown
Pc12g03180	XP_002557204	Posttranslational modification, protein turnover, chaperones / Intracellular trafficking, secretion, and vesicular transport / Signal transduction mechanisms
Pc12g03190	XP_002557205	Carbohydrate transport and metabolism
Pc12g03200	XP_002557206	Carbohydrate transport and metabolism
Pc12g03210	XP_002557207	Function unknown
Pc12g03220	XP_002557208	General function prediction only
Pc12g03230	XP_002557209	Cell wall/membrane/envelope biogenesis / Posttranslational modification, protein turnover, chaperones / Signal transduction mechanisms
Pc12g03240	XP_002557210	Energy production and conversion
Pc12g03260	XP_002557211	Function unknown
Pc12g03270	XP_002557212	Chromatin structure and dynamics / Cell cycle control, cell division, chromosome partitioning
Pc12g03280	XP_002557213	Function unknown
Pc12g03290	XP_002557214	Function unknown
Pc12g03300	XP_002557215	Function unknown
Pc12g03310	XP_002557216	Replication, recombination and repair / Transcription
Pc12g03320	XP_002557217	Cell wall/membrane/envelope biogenesis
Pc12g03330	XP_002557218	Function unknown
Pc12g03340	XP_002557219	Carbohydrate transport and metabolism
Pc12g03350	XP_002557220	Function unknown
Pc12g03360	XP_002557221	Coenzyme transport and metabolism
Pc12g03370	XP_002557222	Energy production and conversion
Pc12g03380	XP_002557223	Function unknown
Pc12g03390	XP_002557224	Transcription
Pc12g03400	XP_002557225	Function unknown
Pc12g03410	XP_002557226	Translation, ribosomal structure and biogenesis
Pc12g03420	XP_002557227	Inorganic ion transport and metabolism
Pc12g03430	XP_002557228	Function unknown
Pc12g03440	XP_002557229	Posttranslational modification, protein turnover, chaperones
Pc12g03450	XP_002557230	Nucleotide transport and metabolism
Pc12g03460	XP_002557231	Function unknown
Pc12g03470	XP_002557232	Function unknown
Pc12g03480	XP_002557233	Secondary metabolites biosynthesis, transport and catabolism
Pc12g03490	XP_002557234	Lipid transport and metabolism
Pc12g03500	XP_002557235	Carbohydrate transport and metabolism
Pc12g03510	XP_002557236	Defense mechanisms
Pc12g03520	XP_002557237	Function unknown
Pc12g03540	XP_002557238	Function unknown
Pc12g03550	XP_002557239	Lipid transport and metabolism
Pc12g03560	XP_002557240	Nucleotide transport and metabolism
Pc12g03580	XP_002557241	Function unknown
Pc12g03590	XP_002557242	Function unknown
Pc12g03600	XP_002557243	Function unknown
Pc12g03610	XP_002557244	Function unknown
Pc12g03620	XP_002557245	Function unknown
Pc12g03630	XP_002557246	Carbohydrate transport and metabolism
Pc12g03640	XP_002557247	Secondary metabolites biosynthesis, transport and catabolism
Pc12g03650	XP_002557248	Function unknown
Pc12g03690	XP_002557249	Posttranslational modification, protein turnover, chaperones
Pc12g03700	XP_002557250	Function unknown
Pc12g03710	XP_002557251	Function unknown
Pc12g03720	XP_002557252	Function unknown
Pc12g03730	XP_002557253	Function unknown
Pc12g03740	XP_002557254	Function unknown
Pc12g03750	XP_002557255	Function unknown
Pc12g03760	XP_002557256	Function unknown
Pc12g03770	XP_002557257	Function unknown
Pc12g03780	XP_002557258	Function unknown
Pc12g03790	XP_002557259	Function unknown
Pc12g03810	XP_002557260	Function unknown
Pc12g03820	XP_002557261	Function unknown
Pc12g03830	XP_002557262	Cell cycle control, cell division, chromosome partitioning / Signal transduction mechanisms
Pc12g03840	XP_002557263	Function unknown
Pc12g03850	XP_002557264	Function unknown
Pc12g03860	XP_002557265	Function unknown
Pc12g03870	XP_002557266	Function unknown
Pc12g03880	XP_002557267	Function unknown
Pc12g03890	XP_002557268	DNA replication, recombination, and repair
Pc12g03900	XP_002557269	Function unknown
Pc12g03910	XP_002557270	Cell cycle control, cell division, chromosome partitioning
Pc12g03920	XP_002557271	Function unknown
Pc12g03940	XP_002557272	Function unknown
Pc12g03980	XP_002557273	Function unknown
Pc12g04000	XP_002557274	Secondary metabolites biosynthesis, transport and catabolism
Pc12g04010	XP_002557275	Function unknown
Pc12g04040	XP_002557276	Function unknown
Pc12g04050	XP_002557277	Function unknown
Pc12g04060	XP_002557278	Function unknown
Pc12g04070	XP_002557279	Function unknown
Pc12g04090	XP_002557280	General function prediction only
Pc12g04100	XP_002557281	Function unknown
Pc12g04110	XP_002557282	Function unknown
Pc12g04130	XP_002557283	Function unknown
Pc12g04140	XP_002557284	Function unknown
Pc12g04150	XP_002557285	Function unknown
Pc12g04160	XP_002557286	Energy production and conversion
Pc12g04170	XP_002557287	Posttranslational modification, protein turnover, chaperones
Pc12g04180	XP_002557288	Function unknown
Pc12g04190	XP_002557289	Lipid transport and metabolism
Pc12g04200	XP_002557290	Intracellular trafficking, secretion, and vesicular transport
Pc12g04210	XP_002557291	Secondary metabolites biosynthesis, transport and catabolism
Pc12g04220	XP_002557292	Function unknown
Pc12g04230	XP_002557293	Function unknown
Pc12g04240	XP_002557294	General function prediction only
Pc12g04250	XP_002557295	Secondary metabolites biosynthesis, transport and catabolism
Pc12g04260	XP_002557296	Carbohydrate transport and metabolism / Secondary metabolites biosynthesis, transport and catabolism
Pc12g04270	XP_002557297	General function prediction only
Pc12g04280	XP_002557298	Translation, ribosomal structure and biogenesis
Pc12g04290	XP_002557299	Energy production and conversion
Pc12g04300	XP_002557300	Amino acid transport and metabolism
Pc12g04310	XP_002557301	Energy production and conversion
Pc12g04320	XP_002557302	Replication, recombination and repair
Pc12g04340	XP_002557303	Signal transduction mechanisms / Cytoskeleton
Pc12g04350	XP_002557304	Translation, ribosomal structure and biogenesis
Pc12g04360	XP_002557305	Function unknown
Pc12g04370	XP_002557306	Coenzyme transport and metabolism / Amino acid transport and metabolism
Pc12g04380	XP_002557307	Coenzyme transport and metabolism / Energy production and conversion
Pc12g04390	XP_002557308	Amino acid transport and metabolism
Pc12g04400	XP_002557309	Carbohydrate transport and metabolism
Pc12g04410	XP_002557310	Carbohydrate transport and metabolism
Pc12g04420	XP_002557311	Function unknown
Pc12g04430	XP_002557312	Translation, ribosomal structure and biogenesis / Lipid transport and metabolism / Signal transduction mechanisms
Pc12g04440	XP_002557313	Replication, recombination and repair
Pc12g04450	XP_002557314	Function unknown
Pc12g04460	XP_002557315	Function unknown
Pc12g04470	XP_002557316	Replication, recombination and repair
Pc12g04480	XP_002557317	Translation, ribosomal structure and biogenesis
Pc12g04490	XP_002557318	Transcription
Pc12g04500	XP_002557319	Chromatin structure and dynamics / Transcription
Pc12g04510	XP_002557320	Posttranslational modification, protein turnover, chaperones
Pc12g04520	XP_002557321	Carbohydrate transport and metabolism
Pc12g04530	XP_002557322	Intracellular trafficking, secretion, and vesicular transport
Pc12g04540	XP_002557323	Function unknown
Pc12g04550	XP_002557324	Carbohydrate transport and metabolism
Pc12g04560	XP_002557325	RNA processing and modification
Pc12g04570	XP_002557326	Transcription
Pc12g04580	XP_002557327	Function unknown
Pc12g04590	XP_002557328	Cell cycle control, cell division, chromosome partitioning
Pc12g04600	XP_002557329	Lipid transport and metabolism
Pc12g04610	XP_002557330	Translation, ribosomal structure and biogenesis
Pc12g04620	XP_002557331	Posttranslational modification, protein turnover, chaperones
Pc12g04630	XP_002557332	Translation, ribosomal structure and biogenesis
Pc12g04640	XP_002557333	Translation, ribosomal structure and biogenesis
Pc12g04650	XP_002557334	Nucleotide transport and metabolism
Pc12g04660	XP_002557335	Function unknown
Pc12g04670	XP_002557336	Transcription
Pc12g04680	XP_002557337	Intracellular trafficking, secretion, and vesicular transport
Pc12g04690	XP_002557338	Cell cycle control, cell division, chromosome partitioning
Pc12g04700	XP_002557339	Translation, ribosomal structure and biogenesis
Pc12g04710	XP_002557340	Function unknown
Pc12g04720	XP_002557341	Function unknown
Pc12g04730	XP_002557342	Transcription
Pc12g04740	XP_002557343	Intracellular trafficking, secretion, and vesicular transport
Pc12g04750	XP_002557344	Energy production and conversion
Pc12g04760	XP_002557345	Translation, ribosomal structure and biogenesis
Pc12g04770	XP_002557346	Function unknown
Pc12g04780	XP_002557347	RNA processing and modification
Pc12g04810	XP_002557348	Function unknown
Pc12g04830	XP_002557349	Function unknown
Pc12g04920	XP_002557350	Function unknown
Pc12g04960	XP_002557351	Function unknown
Pc12g04990	XP_002557352	Function unknown
Pc12g05060	XP_002557353	Function unknown
Pc12g05070	XP_002557354	Chromatin structure and dynamics
Pc12g05080	XP_002557355	Cell cycle control, cell division, chromosome partitioning / Transcription / Signal transduction mechanisms
Pc12g05090	XP_002557356	Function unknown
Pc12g05100	XP_002557357	Amino acid transport and metabolism
Pc12g05110	XP_002557358	Energy production and conversion
Pc12g05120	XP_002557359	Carbohydrate transport and metabolism
Pc12g05130	XP_002557360	Posttranslational modification, protein turnover, chaperones
Pc12g05140	XP_002557361	Intracellular trafficking, secretion, and vesicular transport
Pc12g05150	XP_002557362	Lipid transport and metabolism
Pc12g05160	XP_002557363	Function unknown
Pc12g05170	XP_002557364	General function prediction only
Pc12g05180	XP_002557365	Function unknown
Pc12g05190	XP_002557366	Posttranslational modification, protein turnover, chaperones
Pc12g05200	XP_002557367	General function prediction only
Pc12g05210	XP_002557368	Function unknown
Pc12g05220	XP_002557369	Intracellular trafficking, secretion, and vesicular transport
Pc12g05230	XP_002557370	Replication, recombination and repair
Pc12g05240	XP_002557371	Function unknown
Pc12g05250	XP_002557372	Posttranslational modification, protein turnover, chaperones
Pc12g05260	XP_002557373	Coenzyme transport and metabolism
Pc12g05270	XP_002557374	Transcription
Pc12g05280	XP_002557375	Posttranslational modification, protein turnover, chaperones
Pc12g05290	XP_002557376	Function unknown
Pc12g05300	XP_002557377	Posttranslational modification, protein turnover, chaperones
Pc12g05310	XP_002557378	Nucleotide transport and metabolism
Pc12g05320	XP_002557379	Carbohydrate transport and metabolism / Secondary metabolites biosynthesis, transport and catabolism
Pc12g05340	XP_002557380	Function unknown
Pc12g05360	XP_002557381	Energy production and conversion
Pc12g05370	XP_002557382	Cytoskeleton
Pc12g05380	XP_002557383	Coenzyme transport and metabolism
Pc12g05390	XP_002557384	Energy production and conversion
Pc12g05400	XP_002557385	Energy production and conversion
Pc12g05410	XP_002557386	RNA processing and modification / Transcription
Pc12g05420	XP_002557387	Amino acid transport and metabolism
Pc12g05430	XP_002557388	Function unknown
Pc12g05440	XP_002557389	Carbohydrate transport and metabolism
Pc12g05450	XP_002557390	Function unknown
Pc12g05460	XP_002557391	Function unknown
Pc12g05470	XP_002557392	Cell cycle control, cell division, chromosome partitioning / Nuclear structure / Intracellular trafficking, secretion, and vesicular transport
Pc12g05480	XP_002557393	Energy production and conversion
Pc12g05490	XP_002557394	Transcription
Pc12g05500	XP_002557395	Function unknown
Pc12g05510	XP_002557396	Amino acid transport and metabolism
Pc12g05520	XP_002557397	Lipid transport and metabolism
Pc12g05530	XP_002557398	Posttranslational modification, protein turnover, chaperones
Pc12g05550	XP_002557399	General function prediction only
Pc12g05560	XP_002557400	Replication, recombination and repair
Pc12g05570	XP_002557401	Function unknown
Pc12g05580	XP_002557402	Function unknown
Pc12g05590	XP_002557403	Lipid transport and metabolism
Pc12g05600	XP_002557404	Amino acid transport and metabolism
Pc12g05610	XP_002557405	Function unknown
Pc12g05620	XP_002557406	Energy production and conversion
Pc12g05630	XP_002557407	Function unknown
Pc12g05640	XP_002557408	Posttranslational modification, protein turnover, chaperones
Pc12g05650	XP_002557409	Function unknown
Pc12g05660	XP_002557410	Signal transduction mechanisms
Pc12g05670	XP_002557411	Function unknown
Pc12g05680	XP_002557412	Function unknown
Pc12g05690	XP_002557413	Inorganic ion transport and metabolism
Pc12g05700	XP_002557414	Function unknown
Pc12g05710	XP_002557415	Signal transduction mechanisms
Pc12g05720	XP_002557416	General function prediction only / Signal transduction mechanisms / Transcription / DNA replication, recombination, and repair
Pc12g05730	XP_002557417	Chromatin structure and dynamics / Transcription
Pc12g05740	XP_002557418	Inorganic ion transport and metabolism
Pc12g05750	XP_002557419	Carbohydrate transport and metabolism
Pc12g05760	XP_002557420	Nuclear structure / Intracellular trafficking, secretion, and vesicular transport / Translation, ribosomal structure and biogenesis
Pc12g05770	XP_002557421	General function prediction only
Pc12g05780	XP_002557422	Function unknown
Pc12g05790	XP_002557423	Function unknown
Pc12g05800	XP_002557424	Function unknown
Pc12g05810	XP_002557425	Function unknown
Pc12g05820	XP_002557426	Energy production and conversion
Pc12g05830	XP_002557427	Cell cycle control, cell division, chromosome partitioning
Pc12g05840	XP_002557428	Function unknown
Pc12g05850	XP_002557429	Energy production and conversion
Pc12g05860	XP_002557430	Function unknown
Pc12g05870	XP_002557431	Function unknown
Pc12g05880	XP_002557432	Posttranslational modification, protein turnover, chaperones
Pc12g05890	XP_002557433	Function unknown
Pc12g05900	XP_002557434	General function prediction only
Pc12g05910	XP_002557435	RNA processing and modification
Pc12g05920	XP_002557436	Transcription
Pc12g05930	XP_002557437	Function unknown
Pc12g05940	XP_002557438	Translation, ribosomal structure and biogenesis
Pc12g05950	XP_002557439	Replication, recombination and repair
Pc12g05960	XP_002557440	RNA processing and modification
Pc12g05970	XP_002557441	Cell cycle control, cell division, chromosome partitioning / Nuclear structure / Intracellular trafficking, secretion, and vesicular transport
Pc12g05980	XP_002557442	Transcription / Replication, recombination and repair / Chromatin structure and dynamics
Pc12g05990	XP_002557443	Function unknown
Pc12g06000	XP_002557444	Function unknown
Pc12g06010	XP_002557445	Function unknown
Pc12g06020	XP_002557446	Function unknown
Pc12g06030	XP_002557447	Function unknown
Pc12g06050	XP_002557448	Function unknown
Pc12g06060	XP_002557449	Function unknown
Pc12g06070	XP_002557450	Function unknown
Pc12g06080	XP_002557451	Function unknown
Pc12g06090	XP_002557452	Energy production and conversion
Pc12g06100	XP_002557453	Function unknown
Pc12g06110	XP_002557454	Coenzyme transport and metabolism
Pc12g06120	XP_002557455	Function unknown
Pc12g06130	XP_002557456	Carbohydrate transport and metabolism
Pc12g06140	XP_002557457	General function prediction only
Pc12g06150	XP_002557458	Function unknown
Pc12g06160	XP_002557459	Energy production and conversion
Pc12g06170	XP_002557460	Translation, ribosomal structure and biogenesis
Pc12g06180	XP_002557461	Energy production and conversion
Pc12g06190	XP_002557462	Energy production and conversion / Replication, recombination and repair
Pc12g06200	XP_002557463	Posttranslational modification, protein turnover, chaperones
Pc12g06210	XP_002557464	Function unknown
Pc12g06220	XP_002557465	Function unknown
Pc12g06230	XP_002557466	Function unknown
Pc12g06240	XP_002557467	Function unknown
Pc12g06250	XP_002557468	RNA processing and modification
Pc12g06260	XP_002557469	Function unknown
Pc12g06270	XP_002557470	Secondary metabolites biosynthesis, transport and catabolism
Pc12g06280	XP_002557471	Lipid transport and metabolism
Pc12g06300	XP_002557472	Secondary metabolites biosynthesis, transport and catabolism
Pc12g06310	XP_002557473	Secondary metabolites biosynthesis, transport and catabolism
Pc12g06320	XP_002557474	Energy production and conversion
Pc12g06330	XP_002557475	Secondary metabolites biosynthesis, transport and catabolism
Pc12g06340	XP_002557476	Secondary metabolites biosynthesis, transport and catabolism
Pc12g06350	XP_002557477	Secondary metabolites biosynthesis, transport and catabolism / Lipid transport and metabolism
Pc12g06360	XP_002557478	Function unknown
Pc12g06370	XP_002557479	Function unknown
Pc12g06380	XP_002557480	Secondary metabolites biosynthesis, transport and catabolism
Pc12g06390	XP_002557481	Function unknown
Pc12g06400	XP_002557482	Secondary metabolites biosynthesis, transport and catabolism
Pc12g06410	XP_002557483	Function unknown
Pc12g06420	XP_002557484	Function unknown
Pc12g06430	XP_002557485	Carbohydrate transport and metabolism
Pc12g06440	XP_002557486	Function unknown
Pc12g06450	XP_002557487	Function unknown
Pc12g06460	XP_002557488	Function unknown
Pc12g06470	XP_002557489	Function unknown
Pc12g06480	XP_002557490	Signal transduction mechanisms
Pc12g06500	XP_002557491	Function unknown
Pc12g06510	XP_002557492	Function unknown
Pc12g06520	XP_002557493	Function unknown
Pc12g06530	XP_002557494	Function unknown
Pc12g06540	XP_002557495	Function unknown
Pc12g06550	XP_002557496	Function unknown
Pc12g06560	XP_002557497	General function prediction only
Pc12g06580	XP_002557498	Function unknown
Pc12g06590	XP_002557499	Cell wall/membrane/envelope biogenesis
Pc12g06600	XP_002557500	Function unknown
Pc12g06610	XP_002557501	Function unknown
Pc12g06620	XP_002557502	Chromatin structure and dynamics
Pc12g06630	XP_002557503	Function unknown
Pc12g06640	XP_002557504	Transcription / DNA replication, recombination, and repair
Pc12g06650	XP_002557505	Amino acid transport and metabolism / Translation, ribosomal structure and biogenesis
Pc12g06660	XP_002557506	Function unknown
Pc12g06680	XP_002557507	Function unknown
Pc12g06690	XP_002557508	Intracellular trafficking, secretion, and vesicular transport
Pc12g06700	XP_002557509	Carbohydrate transport and metabolism
Pc12g06720	XP_002557510	Function unknown
Pc12g06730	XP_002557511	Function unknown
Pc12g06740	XP_002557512	Function unknown
Pc12g06750	XP_002557513	General function prediction only
Pc12g06760	XP_002557514	Carbohydrate transport and metabolism
Pc12g06770	XP_002557515	General function prediction only
Pc12g06780	XP_002557516	Function unknown
Pc12g06790	XP_002557517	Carbohydrate transport and metabolism
Pc12g06800	XP_002557518	Function unknown
Pc12g06810	XP_002557519	Function unknown
Pc12g06820	XP_002557520	Translation, ribosomal structure and biogenesis
Pc12g06830	XP_002557521	Function unknown
Pc12g06840	XP_002557522	Amino acid transport and metabolism
Pc12g06850	XP_002557523	Function unknown
Pc12g06860	XP_002557524	Chromatin structure and dynamics / Transcription
Pc12g06870	XP_002557525	Energy production and conversion
Pc12g06880	XP_002557526	Function unknown
Pc12g06890	XP_002557527	Defense mechanisms
Pc12g06910	XP_002557528	Function unknown
Pc12g06920	XP_002557529	Function unknown
Pc12g06930	XP_002557530	Energy production and conversion
Pc12g06940	XP_002557531	Lipid transport and metabolism
Pc12g06950	XP_002557532	Function unknown
Pc12g06960	XP_002557533	Function unknown
Pc12g06970	XP_002557534	Function unknown
Pc12g06980	XP_002557535	Function unknown
Pc12g06990	XP_002557536	Function unknown
Pc12g07000	XP_002557537	Function unknown
Pc12g07010	XP_002557538	Function unknown
Pc12g07020	XP_002557539	Function unknown
Pc12g07030	XP_002557540	Nucleotide transport and metabolism
Pc12g07040	XP_002557541	Function unknown
Pc12g07050	XP_002557542	Carbohydrate transport and metabolism
Pc12g07060	XP_002557543	Transcription
Pc12g07080	XP_002557544	Inorganic ion transport and metabolism
Pc12g07090	XP_002557545	Amino acid transport and metabolism
Pc12g07100	XP_002557546	Secondary metabolites biosynthesis, transport and catabolism
Pc12g07110	XP_002557547	Function unknown
Pc12g07120	XP_002557548	Function unknown
Pc12g07140	XP_002557549	Function unknown
Pc12g07150	XP_002557550	Function unknown
Pc12g07160	XP_002557551	General function prediction only
Pc12g07170	XP_002557552	Replication, recombination and repair
Pc12g07180	XP_002557553	Posttranslational modification, protein turnover, chaperones
Pc12g07190	XP_002557554	Nucleotide transport and metabolism
Pc12g07200	XP_002557555	Function unknown
Pc12g07210	XP_002557556	Function unknown
Pc12g07220	XP_002557557	Function unknown
Pc12g07230	XP_002557558	Function unknown
Pc12g07240	XP_002557559	Function unknown
Pc12g07250	XP_002557560	Signal transduction mechanisms
Pc12g07260	XP_002557561	Translation, ribosomal structure and biogenesis
Pc12g07270	XP_002557562	Function unknown
Pc12g07280	XP_002557563	Energy production and conversion
Pc12g07290	XP_002557564	Function unknown
Pc12g07300	XP_002557565	Function unknown
Pc12g07310	XP_002557566	Posttranslational modification, protein turnover, chaperones
Pc12g07320	XP_002557567	Function unknown
Pc12g07330	XP_002557568	Signal transduction mechanisms
Pc12g07340	XP_002557569	Function unknown
Pc12g07350	XP_002557570	Transcription
Pc12g07360	XP_002557571	Signal transduction mechanisms
Pc12g07370	XP_002557572	Function unknown
Pc12g07380	XP_002557573	Carbohydrate transport and metabolism
Pc12g07390	XP_002557574	Amino acid transport and metabolism
Pc12g07400	XP_002557575	Function unknown
Pc12g07410	XP_002557576	Posttranslational modification, protein turnover, chaperones
Pc12g07420	XP_002557577	Translation, ribosomal structure and biogenesis
Pc12g07430	XP_002557578	Energy production and conversion
Pc12g07440	XP_002557579	Energy production and conversion
Pc12g07450	XP_002557580	Posttranslational modification, protein turnover, chaperones
Pc12g07460	XP_002557581	Intracellular trafficking, secretion, and vesicular transport
Pc12g07470	XP_002557582	Cell wall/membrane/envelope biogenesis / Posttranslational modification, protein turnover, chaperones / Intracellular trafficking, secretion, and vesicular transport
Pc12g07480	XP_002557583	Function unknown
Pc12g07490	XP_002557584	RNA processing and modification
Pc12g07500	XP_002557585	Function unknown
Pc12g07510	XP_002557586	Function unknown
Pc12g07520	XP_002557587	Cytoskeleton
Pc12g07530	XP_002557588	Posttranslational modification, protein turnover, chaperones
Pc12g07540	XP_002557589	Function unknown
Pc12g07550	XP_002557590	Function unknown
Pc12g07560	XP_002557591	Function unknown
Pc12g07570	XP_002557592	Transcription
Pc12g07580	XP_002557593	Posttranslational modification, protein turnover, chaperones / Transcription
Pc12g07590	XP_002557594	RNA processing and modification
Pc12g07600	XP_002557595	Function unknown
Pc12g07610	XP_002557596	Intracellular trafficking, secretion, and vesicular transport
Pc12g07620	XP_002557597	Translation, ribosomal structure and biogenesis
Pc12g07630	XP_002557598	Nucleotide transport and metabolism
Pc12g07640	XP_002557599	Function unknown
Pc12g07650	XP_002557600	Function unknown
Pc12g07660	XP_002557601	Energy production and conversion
Pc12g07670	XP_002557602	Function unknown
Pc12g07680	XP_002557603	Secondary metabolites biosynthesis, transport and catabolism
Pc12g07690	XP_002557604	Function unknown
Pc12g07700	XP_002557605	Secondary metabolites biosynthesis, transport and catabolism
Pc12g07710	XP_002557606	Function unknown
Pc12g07720	XP_002557607	Function unknown
Pc12g07730	XP_002557608	Cell cycle control, cell division, chromosome partitioning
Pc12g07740	XP_002557609	Function unknown
Pc12g07760	XP_002557610	Carbohydrate transport and metabolism
Pc12g07770	XP_002557611	Translation, ribosomal structure and biogenesis
Pc12g07780	XP_002557612	Function unknown
Pc12g07790	XP_002557613	Signal transduction mechanisms
Pc12g07800	XP_002557614	Function unknown
Pc12g07810	XP_002557615	Carbohydrate transport and metabolism
Pc12g07820	XP_002557616	Carbohydrate transport and metabolism
Pc12g07830	XP_002557617	Cytoskeleton
Pc12g07840	XP_002557618	Function unknown
Pc12g07850	XP_002557619	Signal transduction mechanisms
Pc12g07860	XP_002557620	Function unknown
Pc12g07870	XP_002557621	Function unknown
Pc12g07880	XP_002557622	Carbohydrate transport and metabolism
Pc12g07890	XP_002557623	Function unknown
Pc12g07900	XP_002557624	Carbohydrate transport and metabolism
Pc12g07920	XP_002557625	Signal transduction mechanisms
Pc12g07930	XP_002557626	Function unknown
Pc12g07940	XP_002557627	Carbohydrate transport and metabolism
Pc12g07950	XP_002557628	Signal transduction mechanisms
Pc12g07960	XP_002557629	Transcription / Replication, recombination and repair
Pc12g07970	XP_002557630	Function unknown
Pc12g07980	XP_002557631	Amino acid transport and metabolism / Coenzyme transport and metabolism
Pc12g07990	XP_002557632	Secondary metabolites biosynthesis, transport and catabolism
Pc12g08000	XP_002557633	Chromatin structure and dynamics / Transcription
Pc12g08010	XP_002557634	Function unknown
Pc12g08020	XP_002557635	Function unknown
Pc12g08030	XP_002557636	Posttranslational modification, protein turnover, chaperones
Pc12g08040	XP_002557637	Coenzyme transport and metabolism
Pc12g08060	XP_002557638	Amino acid transport and metabolism
Pc12g08070	XP_002557639	Function unknown
Pc12g08080	XP_002557640	General function prediction only
Pc12g08090	XP_002557641	Function unknown
Pc12g08100	XP_002557642	Posttranslational modification, protein turnover, chaperones
Pc12g08110	XP_002557643	Function unknown
Pc12g08120	XP_002557644	Function unknown
Pc12g08130	XP_002557645	Function unknown
Pc12g08140	XP_002557646	Signal transduction mechanisms
Pc12g08150	XP_002557647	Function unknown
Pc12g08160	XP_002557648	Translation, ribosomal structure and biogenesis
Pc12g08170	XP_002557649	Nucleotide transport and metabolism / Inorganic ion transport and metabolism
Pc12g08190	XP_002557650	Function unknown
Pc12g08200	XP_002557651	Lipid transport and metabolism
Pc12g08210	XP_002557652	Inorganic ion transport and metabolism / Cell cycle control, cell division, chromosome partitioning
Pc12g08220	XP_002557653	Transcription
Pc12g08230	XP_002557654	Carbohydrate transport and metabolism
Pc12g08240	XP_002557655	Function unknown
Pc12g08250	XP_002557656	Function unknown
Pc12g08260	XP_002557657	General function prediction only
Pc12g08270	XP_002557658	Function unknown
Pc12g08280	XP_002557659	Function unknown
Pc12g08290	XP_002557660	Function unknown
Pc12g08300	XP_002557661	Function unknown
Pc12g08310	XP_002557662	Function unknown
Pc12g08320	XP_002557663	Function unknown
Pc12g08330	XP_002557664	Function unknown
Pc12g08340	XP_002557665	Carbohydrate transport and metabolism
Pc12g08360	XP_002557666	Function unknown
Pc12g08370	XP_002557667	Amino acid transport and metabolism
Pc12g08380	XP_002557668	Defense mechanisms
Pc12g08390	XP_002557669	Function unknown
Pc12g08400	XP_002557670	Cell wall/membrane/envelope biogenesis / Posttranslational modification, protein turnover, chaperones
Pc12g08410	XP_002557671	RNA processing and modification
Pc12g08420	XP_002557672	Transcription
Pc12g08430	XP_002557673	Function unknown
Pc12g08440	XP_002557674	Transcription
Pc12g08450	XP_002557675	Posttranslational modification, protein turnover, chaperones
Pc12g08460	XP_002557676	Function unknown
Pc12g08470	XP_002557677	Function unknown
Pc12g08480	XP_002557678	Function unknown
Pc12g08490	XP_002557679	Function unknown
Pc12g08500	XP_002557680	Signal transduction mechanisms
Pc12g08510	XP_002557681	Function unknown
Pc12g08520	XP_002557682	Cell wall/membrane/envelope biogenesis
Pc12g08530	XP_002557683	Amino acid transport and metabolism / Lipid transport and metabolism
Pc12g08540	XP_002557684	Function unknown
Pc12g08550	XP_002557685	Function unknown
Pc12g08560	XP_002557686	Function unknown
Pc12g08570	XP_002557687	Function unknown
Pc12g08580	XP_002557688	Energy production and conversion
Pc12g08590	XP_002557689	Cell cycle control, cell division, chromosome partitioning
Pc12g08600	XP_002557690	RNA processing and modification
Pc12g08610	XP_002557691	Function unknown
Pc12g08620	XP_002557692	Signal transduction mechanisms / Intracellular trafficking, secretion, and vesicular transport
Pc12g08630	XP_002557693	Secondary metabolites biosynthesis, transport and catabolism
Pc12g08640	XP_002557694	Function unknown
Pc12g08650	XP_002557695	Posttranslational modification, protein turnover, chaperones
Pc12g08660	XP_002557696	Coenzyme transport and metabolism
Pc12g08670	XP_002557697	Cell wall/membrane/envelope biogenesis
Pc12g08680	XP_002557698	Coenzyme transport and metabolism
Pc12g08690	XP_002557699	Amino acid transport and metabolism
Pc12g08700	XP_002557700	Function unknown
Pc12g08710	XP_002557701	General function prediction only
Pc12g08720	XP_002557702	Posttranslational modification, protein turnover, chaperones
Pc12g08730	XP_002557703	Posttranslational modification, protein turnover, chaperones
Pc12g08740	XP_002557704	Function unknown
Pc12g08750	XP_002557705	Secondary metabolites biosynthesis, transport and catabolism
Pc12g08770	XP_002557706	Signal transduction mechanisms
Pc12g08780	XP_002557707	Function unknown
Pc12g08790	XP_002557708	Energy production and conversion
Pc12g08800	XP_002557709	Function unknown
Pc12g08810	XP_002557710	Transcription
Pc12g08820	XP_002557711	Energy production and conversion
Pc12g08830	XP_002557712	Function unknown
Pc12g08840	XP_002557713	Function unknown
Pc12g08850	XP_002557714	Function unknown
Pc12g08860	XP_002557715	Amino acid transport and metabolism
Pc12g08870	XP_002557716	Amino acid transport and metabolism
Pc12g08880	XP_002557717	Function unknown
Pc12g08900	XP_002557718	Amino acid transport and metabolism
Pc12g08910	XP_002557719	Carbohydrate transport and metabolism
Pc12g08920	XP_002557720	Carbohydrate transport and metabolism
Pc12g08930	XP_002557721	Nucleotide transport and metabolism
Pc12g08940	XP_002557722	Function unknown
Pc12g08950	XP_002557723	Function unknown
Pc12g08960	XP_002557724	Secondary metabolites biosynthesis, transport and catabolism
Pc12g08970	XP_002557725	Function unknown
Pc12g08980	XP_002557726	Secondary metabolites biosynthesis, transport and catabolism / Lipid transport and metabolism
Pc12g08990	XP_002557727	Function unknown
Pc12g09000	XP_002557728	Amino acid transport and metabolism
Pc12g09010	XP_002557729	Function unknown
Pc12g09020	XP_002557730	Posttranslational modification, protein turnover, chaperones
Pc12g09030	XP_002557731	Carbohydrate transport and metabolism
Pc12g09040	XP_002557732	Amino acid transport and metabolism
Pc12g09050	XP_002557733	Function unknown
Pc12g09060	XP_002557734	Amino acid transport and metabolism
Pc12g09070	XP_002557735	Function unknown
Pc12g09090	XP_002557736	Function unknown
Pc12g09100	XP_002557737	Function unknown
Pc12g09110	XP_002557738	Function unknown
Pc12g09120	XP_002557739	Signal transduction mechanisms
Pc12g09130	XP_002557740	Chromatin structure and dynamics
Pc12g09140	XP_002557741	Function unknown
Pc12g09150	XP_002557742	General function prediction only
Pc12g09160	XP_002557743	Posttranslational modification, protein turnover, chaperones
Pc12g09170	XP_002557744	Coenzyme transport and metabolism / Energy production and conversion
Pc12g09180	XP_002557745	Function unknown
Pc12g09190	XP_002557746	Carbohydrate transport and metabolism / Cell wall/membrane/envelope biogenesis / Posttranslational modification, protein turnover, chaperones
Pc12g09200	XP_002557747	Function unknown
Pc12g09210	XP_002557748	Function unknown
Pc12g09220	XP_002557749	Chromatin structure and dynamics
Pc12g09230	XP_002557750	Intracellular trafficking, secretion, and vesicular transport
Pc12g09240	XP_002557751	Function unknown
Pc12g09250	XP_002557752	Translation, ribosomal structure and biogenesis
Pc12g09260	XP_002557753	Function unknown
Pc12g09270	XP_002557754	Posttranslational modification, protein turnover, chaperones
Pc12g09280	XP_002557755	Function unknown
Pc12g09290	XP_002557756	RNA processing and modification
Pc12g09300	XP_002557757	DNA replication, recombination, and repair
Pc12g09310	XP_002557758	Function unknown
Pc12g09320	XP_002557759	Function unknown
Pc12g09330	XP_002557760	Energy production and conversion
Pc12g09340	XP_002557761	Function unknown
Pc12g09350	XP_002557762	Function unknown
Pc12g09360	XP_002557763	Energy production and conversion
Pc12g09370	XP_002557764	Function unknown
Pc12g09380	XP_002557765	Function unknown
Pc12g09390	XP_002557766	Function unknown
Pc12g09400	XP_002557767	Intracellular trafficking, secretion, and vesicular transport
Pc12g09410	XP_002557768	Inorganic ion transport and metabolism
Pc12g09420	XP_002557769	Posttranslational modification, protein turnover, chaperones
Pc12g09430	XP_002557770	Amino acid transport and metabolism
Pc12g09440	XP_002557771	Signal transduction mechanisms
Pc12g09450	XP_002557772	General function prediction only
Pc12g09460	XP_002557773	Function unknown
Pc12g09470	XP_002557774	Function unknown
Pc12g09480	XP_002557775	Function unknown
Pc12g09490	XP_002557776	Function unknown
Pc12g09500	XP_002557777	Function unknown
Pc12g09510	XP_002557778	Cytoskeleton
Pc12g09520	XP_002557779	Function unknown
Pc12g09530	XP_002557780	Secondary metabolites biosynthesis, transport and catabolism
Pc12g09540	XP_002557781	Transcription
Pc12g09550	XP_002557782	Function unknown
Pc12g09560	XP_002557783	Function unknown
Pc12g09570	XP_002557784	Function unknown
Pc12g09580	XP_002557785	Signal transduction mechanisms
Pc12g09590	XP_002557786	Posttranslational modification, protein turnover, chaperones
Pc12g09600	XP_002557787	Function unknown
Pc12g09620	XP_002557788	Function unknown
Pc12g09630	XP_002557789	Function unknown
Pc12g09640	XP_002557790	Function unknown
Pc12g09650	XP_002557791	Function unknown
Pc12g09660	XP_002557792	Defense mechanisms
Pc12g09670	XP_002557793	General function prediction only
Pc12g09680	XP_002557794	Signal transduction mechanisms
Pc12g09690	XP_002557795	Function unknown
Pc12g09700	XP_002557796	Replication, recombination and repair
Pc12g09710	XP_002557797	Cell wall/membrane/envelope biogenesis
Pc12g09720	XP_002557798	Translation, ribosomal structure and biogenesis
Pc12g09730	XP_002557799	Function unknown
Pc12g09740	XP_002557800	Amino acid transport and metabolism
Pc12g09750	XP_002557801	Function unknown
Pc12g09760	XP_002557802	Intracellular trafficking, secretion, and vesicular transport
Pc12g09770	XP_002557803	Function unknown
Pc12g09780	XP_002557804	Function unknown
Pc12g09800	XP_002557805	Function unknown
Pc12g09810	XP_002557806	Function unknown
Pc12g09820	XP_002557807	Carbohydrate transport and metabolism
Pc12g09830	XP_002557808	Function unknown
Pc12g09840	XP_002557809	Lipid transport and metabolism
Pc12g09850	XP_002557810	Posttranslational modification, protein turnover, chaperones / Signal transduction mechanisms
Pc12g09860	XP_002557811	General function prediction only / Signal transduction mechanisms / Transcription / DNA replication, recombination, and repair
Pc12g09870	XP_002557812	RNA processing and modification
Pc12g09880	XP_002557813	Translation, ribosomal structure and biogenesis / Lipid transport and metabolism / Signal transduction mechanisms
Pc12g09890	XP_002557814	Function unknown
Pc12g09900	XP_002557815	Secondary metabolites biosynthesis, transport and catabolism
Pc12g09910	XP_002557816	Function unknown
Pc12g09920	XP_002557817	Signal transduction mechanisms
Pc12g09930	XP_002557818	Defense mechanisms
Pc12g09940	XP_002557819	Function unknown
Pc12g09950	XP_002557820	Amino acid transport and metabolism
Pc12g09960	XP_002557821	Function unknown
Pc12g09970	XP_002557822	Function unknown
Pc12g09980	XP_002557823	Lipid transport and metabolism
Pc12g09990	XP_002557824	Function unknown
Pc12g10000	XP_002557825	Function unknown
Pc12g10010	XP_002557826	Function unknown
Pc12g10020	XP_002557827	Function unknown
Pc12g10030	XP_002557828	Carbohydrate transport and metabolism
Pc12g10050	XP_002557829	Function unknown
Pc12g10060	XP_002557830	Function unknown
Pc12g10070	XP_002557831	Function unknown
Pc12g10080	XP_002557832	Function unknown
Pc12g10090	XP_002557833	Function unknown
Pc12g10100	XP_002557834	Function unknown
Pc12g10110	XP_002557835	Function unknown
Pc12g10120	XP_002557836	Function unknown
Pc12g10130	XP_002557837	Function unknown
Pc12g10140	XP_002557838	Cell wall/membrane/envelope biogenesis
Pc12g10150	XP_002557839	Function unknown
Pc12g10160	XP_002557840	Signal transduction mechanisms
Pc12g10170	XP_002557841	Function unknown
Pc12g10180	XP_002557842	Translation, ribosomal structure and biogenesis
Pc12g10190	XP_002557843	Function unknown
Pc12g10200	XP_002557844	Function unknown
Pc12g10210	XP_002557845	Function unknown
Pc12g10220	XP_002557846	Carbohydrate transport and metabolism / Secondary metabolites biosynthesis, transport and catabolism
Pc12g10230	XP_002557847	Replication, recombination and repair
Pc12g10240	XP_002557848	Function unknown
Pc12g10260	XP_002557849	Function unknown
Pc12g10270	XP_002557850	Posttranslational modification, protein turnover, chaperones
Pc12g10280	XP_002557851	Nuclear structure / Intracellular trafficking, secretion, and vesicular transport
Pc12g10290	XP_002557852	Function unknown
Pc12g10300	XP_002557853	Function unknown
Pc12g10310	XP_002557854	RNA processing and modification
Pc12g10330	XP_002557855	Replication, recombination and repair
Pc12g10340	XP_002557856	General function prediction only
Pc12g10350	XP_002557857	Amino acid transport and metabolism
Pc12g10360	XP_002557858	Carbohydrate transport and metabolism
Pc12g10370	XP_002557859	Posttranslational modification, protein turnover, chaperones
Pc12g10380	XP_002557860	Function unknown
Pc12g10390	XP_002557861	Transcription
Pc12g10400	XP_002557862	Function unknown
Pc12g10410	XP_002557863	Function unknown
Pc12g10430	XP_002557864	Energy production and conversion
Pc12g10440	XP_002557865	Function unknown
Pc12g10450	XP_002557866	Function unknown
Pc12g10460	XP_002557867	RNA processing and modification
Pc12g10470	XP_002557868	Cell wall/membrane/envelope biogenesis
Pc12g10480	XP_002557869	Function unknown
Pc12g10490	XP_002557870	Translation, ribosomal structure and biogenesis
Pc12g10500	XP_002557871	Function unknown
Pc12g10510	XP_002557872	RNA processing and modification
Pc12g10520	XP_002557873	Cell cycle control, cell division, chromosome partitioning / Cytoskeleton
Pc12g10530	XP_002557874	Translation, ribosomal structure and biogenesis
Pc12g10540	XP_002557875	Function unknown
Pc12g10550	XP_002557876	Amino acid transport and metabolism
Pc12g10560	XP_002557877	Function unknown
Pc12g10570	XP_002557878	Function unknown
Pc12g10580	XP_002557879	Energy production and conversion
Pc12g10590	XP_002557880	Function unknown
Pc12g10600	XP_002557881	Function unknown
Pc12g10610	XP_002557882	Function unknown
Pc12g10620	XP_002557883	Function unknown
Pc12g10630	XP_002557884	Secondary metabolites biosynthesis, transport and catabolism
Pc12g10640	XP_002557885	Function unknown
Pc12g10650	XP_002557886	Function unknown
Pc12g10660	XP_002557887	Function unknown
Pc12g10670	XP_002557888	Posttranslational modification, protein turnover, chaperones
Pc12g10680	XP_002557889	Translation, ribosomal structure and biogenesis
Pc12g10690	XP_002557890	Secondary metabolites biosynthesis, transport and catabolism
Pc12g10700	XP_002557891	Replication, recombination and repair
Pc12g10710	XP_002557892	Function unknown
Pc12g10720	XP_002557893	Nucleotide transport and metabolism
Pc12g10730	XP_002557894	Function unknown
Pc12g10740	XP_002557895	Signal transduction mechanisms
Pc12g10750	XP_002557896	Function unknown
Pc12g10760	XP_002557897	Function unknown
Pc12g10770	XP_002557898	Signal transduction mechanisms
Pc12g10790	XP_002557899	Function unknown
Pc12g10800	XP_002557900	Carbohydrate transport and metabolism
Pc12g10810	XP_002557901	Function unknown
Pc12g10820	XP_002557902	General function prediction only
Pc12g10830	XP_002557903	Energy production and conversion
Pc12g10840	XP_002557904	Posttranslational modification, protein turnover, chaperones
Pc12g10850	XP_002557905	Signal transduction mechanisms / Intracellular trafficking, secretion, and vesicular transport
Pc12g10860	XP_002557906	Function unknown
Pc12g10870	XP_002557907	Secondary metabolites biosynthesis, transport and catabolism
Pc12g10880	XP_002557908	Cell cycle control, cell division, chromosome partitioning / Cytoskeleton
Pc12g10890	XP_002557909	Function unknown
Pc12g10900	XP_002557910	Function unknown
Pc12g10910	XP_002557911	Function unknown
Pc12g10920	XP_002557912	Function unknown
Pc12g10930	XP_002557913	Intracellular trafficking, secretion, and vesicular transport
Pc12g10940	XP_002557914	Carbohydrate transport and metabolism
Pc12g10950	XP_002557915	General function prediction only
Pc12g10960	XP_002557916	Function unknown
Pc12g10970	XP_002557917	Transcription
Pc12g10980	XP_002557918	General function prediction only
Pc12g10990	XP_002557919	Function unknown
Pc12g11000	XP_002557920	Function unknown
Pc12g11010	XP_002557921	Function unknown
Pc12g11020	XP_002557922	Function unknown
Pc12g11030	XP_002557923	Carbohydrate transport and metabolism
Pc12g11040	XP_002557924	Posttranslational modification, protein turnover, chaperones
Pc12g11050	XP_002557925	General function prediction only
Pc12g11060	XP_002557926	Function unknown
Pc12g11070	XP_002557927	Cytoskeleton
Pc12g11080	XP_002557928	Cell wall/membrane/envelope biogenesis
Pc12g11090	XP_002557929	Cell wall/membrane/envelope biogenesis
Pc12g11100	XP_002557930	Posttranslational modification, protein turnover, chaperones
Pc12g11110	XP_002557931	Carbohydrate transport and metabolism
Pc12g11120	XP_002557932	Function unknown
Pc12g11140	XP_002557933	Function unknown
Pc12g11150	XP_002557934	Function unknown
Pc12g11160	XP_002557935	Coenzyme transport and metabolism
Pc12g11180	XP_002557936	Function unknown
Pc12g11190	XP_002557937	Amino acid transport and metabolism
Pc12g11200	XP_002557938	Energy production and conversion
Pc12g11210	XP_002557939	Posttranslational modification, protein turnover, chaperones
Pc12g11220	XP_002557940	Carbohydrate transport and metabolism
Pc12g11230	XP_002557941	Posttranslational modification, protein turnover, chaperones
Pc12g11240	XP_002557942	Posttranslational modification, protein turnover, chaperones
Pc12g11250	XP_002557943	Posttranslational modification, protein turnover, chaperones
Pc12g11260	XP_002557944	Function unknown
Pc12g11270	XP_002557945	Cytoskeleton
Pc12g11280	XP_002557946	Function unknown
Pc12g11290	XP_002557947	Cell cycle control, cell division, chromosome partitioning / Signal transduction mechanisms
Pc12g11300	XP_002557948	Inorganic ion transport and metabolism
Pc12g11310	XP_002557949	Function unknown
Pc12g11320	XP_002557950	Replication, recombination and repair
Pc12g11330	XP_002557951	Posttranslational modification, protein turnover, chaperones
Pc12g11340	XP_002557952	Posttranslational modification, protein turnover, chaperones
Pc12g11350	XP_002557953	Function unknown
Pc12g11360	XP_002557954	Posttranslational modification, protein turnover, chaperones
Pc12g11370	XP_002557955	Function unknown
Pc12g11380	XP_002557956	Intracellular trafficking, secretion, and vesicular transport
Pc12g11390	XP_002557957	Translation, ribosomal structure and biogenesis
Pc12g11400	XP_002557958	Transcription
Pc12g11410	XP_002557959	General function prediction only / Signal transduction mechanisms / Transcription / DNA replication, recombination, and repair
Pc12g11420	XP_002557960	Posttranslational modification, protein turnover, chaperones
Pc12g11430	XP_002557961	Function unknown
Pc12g11440	XP_002557962	Function unknown
Pc12g11450	XP_002557963	Function unknown
Pc12g11460	XP_002557964	Function unknown
Pc12g11470	XP_002557965	Function unknown
Pc12g11480	XP_002557966	Signal transduction mechanisms
Pc12g11490	XP_002557967	Carbohydrate transport and metabolism
Pc12g11500	XP_002557968	Function unknown
Pc12g11510	XP_002557969	Secondary metabolites biosynthesis, transport and catabolism
Pc12g11520	XP_002557970	Amino acid transport and metabolism
Pc12g11530	XP_002557971	Lipid transport and metabolism
Pc12g11540	XP_002557972	Amino acid transport and metabolism
Pc12g11550	XP_002557973	Cell wall/membrane/envelope biogenesis
Pc12g11570	XP_002557974	Transcription / Replication, recombination and repair
Pc12g11580	XP_002557975	Function unknown
Pc12g11590	XP_002557976	Signal transduction mechanisms
Pc12g11600	XP_002557977	Transcription
Pc12g11610	XP_002557978	Carbohydrate transport and metabolism
Pc12g11620	XP_002557979	Function unknown
Pc12g11630	XP_002557980	Replication, recombination and repair
Pc12g11640	XP_002557981	Transcription
Pc12g11650	XP_002557982	Function unknown
Pc12g11660	XP_002557983	Function unknown
Pc12g11670	XP_002557984	Function unknown
Pc12g11680	XP_002557985	Function unknown
Pc12g11690	XP_002557986	Function unknown
Pc12g11700	XP_002557987	Inorganic ion transport and metabolism
Pc12g11710	XP_002557988	Function unknown
Pc12g11720	XP_002557989	Function unknown
Pc12g11730	XP_002557990	Cell wall/membrane/envelope biogenesis
Pc12g11740	XP_002557991	Cell wall/membrane/envelope biogenesis
Pc12g11750	XP_002557992	Carbohydrate transport and metabolism
Pc12g11760	XP_002557993	Function unknown
Pc12g11770	XP_002557994	Function unknown
Pc12g11780	XP_002557995	Function unknown
Pc12g11790	XP_002557996	Function unknown
Pc12g11800	XP_002557997	Function unknown
Pc12g11810	XP_002557998	General function prediction only
Pc12g11820	XP_002557999	Cell cycle control, cell division, chromosome partitioning / Cytoskeleton
Pc12g11830	XP_002558000	Function unknown
Pc12g11840	XP_002558001	Signal transduction mechanisms
Pc12g11850	XP_002558002	Function unknown
Pc12g11860	XP_002558003	Amino acid transport and metabolism
Pc12g11870	XP_002558004	Amino acid transport and metabolism / Coenzyme transport and metabolism
Pc12g11890	XP_002558005	Function unknown
Pc12g11900	XP_002558006	Function unknown
Pc12g11910	XP_002558007	Function unknown
Pc12g11920	XP_002558008	Lipid transport and metabolism / Signal transduction mechanisms
Pc12g11930	XP_002558009	Carbohydrate transport and metabolism
Pc12g11940	XP_002558010	Signal transduction mechanisms
Pc12g11950	XP_002558011	Function unknown
Pc12g11960	XP_002558012	Defense mechanisms
Pc12g11970	XP_002558013	Translation, ribosomal structure and biogenesis
Pc12g11980	XP_002558014	Function unknown
Pc12g11990	XP_002558015	Carbohydrate transport and metabolism
Pc12g12000	XP_002558016	Transcription
Pc12g12010	XP_002558017	Secondary metabolites biosynthesis, transport and catabolism
Pc12g12020	XP_002558018	Carbohydrate transport and metabolism
Pc12g12030	XP_002558019	General function prediction only
Pc12g12040	XP_002558020	Translation, ribosomal structure and biogenesis
Pc12g12050	XP_002558021	Carbohydrate transport and metabolism
Pc12g12060	XP_002558022	Amino acid transport and metabolism
Pc12g12070	XP_002558023	Function unknown
Pc12g12090	XP_002558024	Function unknown
Pc12g12100	XP_002558025	Signal transduction mechanisms
Pc12g12110	XP_002558026	Function unknown
Pc12g12120	XP_002558027	Signal transduction mechanisms
Pc12g12130	XP_002558028	Posttranslational modification, protein turnover, chaperones
Pc12g12140	XP_002558029	Amino acid transport and metabolism
Pc12g12150	XP_002558030	Function unknown
Pc12g12160	XP_002558031	RNA processing and modification
Pc12g12170	XP_002558032	Intracellular trafficking, secretion, and vesicular transport
Pc12g12180	XP_002558033	Function unknown
Pc12g12190	XP_002558034	Transcription
Pc12g12200	XP_002558035	Energy production and conversion
Pc12g12210	XP_002558036	Intracellular trafficking, secretion, and vesicular transport
Pc12g12220	XP_002558037	Intracellular trafficking, secretion, and vesicular transport
Pc12g12230	XP_002558038	Function unknown
Pc12g12240	XP_002558039	Posttranslational modification, protein turnover, chaperones
Pc12g12250	XP_002558040	Transcription
Pc12g12260	XP_002558041	Energy production and conversion
Pc12g12270	XP_002558042	Energy production and conversion
Pc12g12280	XP_002558043	Function unknown
Pc12g12300	XP_002558044	Function unknown
Pc12g12310	XP_002558045	Function unknown
Pc12g12320	XP_002558046	Function unknown
Pc12g12330	XP_002558047	Secondary metabolites biosynthesis, transport and catabolism
Pc12g12340	XP_002558048	Intracellular trafficking, secretion, and vesicular transport
Pc12g12350	XP_002558049	Function unknown
Pc12g12360	XP_002558050	Function unknown
Pc12g12370	XP_002558051	General function prediction only
Pc12g12380	XP_002558052	Inorganic ion transport and metabolism
Pc12g12390	XP_002558053	Function unknown
Pc12g12400	XP_002558054	Chromatin structure and dynamics / Transcription
Pc12g12410	XP_002558055	Posttranslational modification, protein turnover, chaperones
Pc12g12420	XP_002558056	Function unknown
Pc12g12430	XP_002558057	Posttranslational modification, protein turnover, chaperones / Signal transduction mechanisms
Pc12g12440	XP_002558058	Chromatin structure and dynamics
Pc12g12450	XP_002558059	Amino acid transport and metabolism
Pc12g12460	XP_002558060	Function unknown
Pc12g12470	XP_002558061	Carbohydrate transport and metabolism
Pc12g12480	XP_002558062	Function unknown
Pc12g12490	XP_002558063	Function unknown
Pc12g12500	XP_002558064	Energy production and conversion
Pc12g12510	XP_002558065	Lipid transport and metabolism
Pc12g12530	XP_002558066	Function unknown
Pc12g12540	XP_002558067	Function unknown
Pc12g12550	XP_002558068	Function unknown
Pc12g12560	XP_002558069	Function unknown
Pc12g12590	XP_002558070	Function unknown
Pc12g12600	XP_002558071	Function unknown
Pc12g12610	XP_002558072	Function unknown
Pc12g12620	XP_002558073	Function unknown
Pc12g12630	XP_002558074	Function unknown
Pc12g12640	XP_002558075	Function unknown
Pc12g12650	XP_002558076	Lipid transport and metabolism
Pc12g12660	XP_002558077	Function unknown
Pc12g12670	XP_002558078	RNA processing and modification
Pc12g12680	XP_002558079	Function unknown
Pc12g12690	XP_002558080	Signal transduction mechanisms
Pc12g12700	XP_002558081	Function unknown
Pc12g12710	XP_002558082	Secondary metabolites biosynthesis, transport and catabolism
Pc12g12720	XP_002558083	Translation, ribosomal structure and biogenesis
Pc12g12730	XP_002558084	Function unknown
Pc12g12740	XP_002558085	Coenzyme transport and metabolism / Energy production and conversion
Pc12g12750	XP_002558086	Function unknown
Pc12g12760	XP_002558087	Function unknown
Pc12g12800	XP_002558088	Function unknown
Pc12g12810	XP_002558089	General function prediction only
Pc12g12820	XP_002558090	Cell cycle control, cell division, chromosome partitioning
Pc12g12830	XP_002558091	Signal transduction mechanisms / Cell cycle control, cell division, chromosome partitioning
Pc12g12840	XP_002558092	Intracellular trafficking, secretion, and vesicular transport
Pc12g12850	XP_002558093	Posttranslational modification, protein turnover, chaperones
Pc12g12860	XP_002558094	Function unknown
Pc12g12870	XP_002558095	Function unknown
Pc12g12880	XP_002558096	Posttranslational modification, protein turnover, chaperones
Pc12g12890	XP_002558097	Function unknown
Pc12g12900	XP_002558098	Intracellular trafficking, secretion, and vesicular transport
Pc12g12910	XP_002558099	Carbohydrate transport and metabolism
Pc12g12920	XP_002558100	Signal transduction mechanisms
Pc12g12930	XP_002558101	Function unknown
Pc12g12940	XP_002558102	Cell cycle control, cell division, chromosome partitioning
Pc12g12950	XP_002558103	Intracellular trafficking, secretion, and vesicular transport
Pc12g12960	XP_002558104	Function unknown
Pc12g12970	XP_002558105	Function unknown
Pc12g12980	XP_002558106	Signal transduction mechanisms
Pc12g12990	XP_002558107	Lipid transport and metabolism
Pc12g13000	XP_002558108	Energy production and conversion
Pc12g13010	XP_002558109	Function unknown
Pc12g13020	XP_002558110	General function prediction only
Pc12g13030	XP_002558111	Function unknown
Pc12g13040	XP_002558112	Transcription
Pc12g13050	XP_002558113	Posttranslational modification, protein turnover, chaperones
Pc12g13060	XP_002558114	Cytoskeleton
Pc12g13070	XP_002558115	Cytoskeleton
Pc12g13080	XP_002558116	General function prediction only
Pc12g13090	XP_002558117	Translation, ribosomal structure and biogenesis
Pc12g13100	XP_002558118	Function unknown
Pc12g13110	XP_002558119	Nucleotide transport and metabolism / Coenzyme transport and metabolism
Pc12g13120	XP_002558120	Function unknown
Pc12g13130	XP_002558121	Function unknown
Pc12g13140	XP_002558122	Function unknown
Pc12g13150	XP_002558123	Signal transduction mechanisms
Pc12g13160	XP_002558124	Function unknown
Pc12g13170	XP_002558125	Lipid transport and metabolism
Pc12g13180	XP_002558126	Carbohydrate transport and metabolism
Pc12g13190	XP_002558127	General function prediction only
Pc12g13200	XP_002558128	Carbohydrate transport and metabolism
Pc12g13210	XP_002558129	Function unknown
Pc12g13220	XP_002558130	Function unknown
Pc12g13230	XP_002558131	Function unknown
Pc12g13240	XP_002558132	Function unknown
Pc12g13250	XP_002558133	Function unknown
Pc12g13260	XP_002558134	Function unknown
Pc12g13270	XP_002558135	Function unknown
Pc12g13280	XP_002558136	Amino acid transport and metabolism
Pc12g13290	XP_002558137	Energy production and conversion
Pc12g13300	XP_002558138	Function unknown
Pc12g13310	XP_002558139	Cell wall/membrane/envelope biogenesis
Pc12g13320	XP_002558140	Function unknown
Pc12g13330	XP_002558141	Function unknown
Pc12g13340	XP_002558142	Function unknown
Pc12g13350	XP_002558143	Function unknown
Pc12g13360	XP_002558144	Amino acid transport and metabolism
Pc12g13370	XP_002558145	Function unknown
Pc12g13380	XP_002558146	Carbohydrate transport and metabolism / Amino acid transport and metabolism / Inorganic ion transport and metabolism
Pc12g13390	XP_002558147	Carbohydrate transport and metabolism
Pc12g13400	XP_002558148	Signal transduction mechanisms
Pc12g13410	XP_002558149	Function unknown
Pc12g13420	XP_002558150	Carbohydrate transport and metabolism
Pc12g13430	XP_002558151	Carbohydrate transport and metabolism
Pc12g13440	XP_002558152	Secondary metabolites biosynthesis, transport and catabolism
Pc12g13450	XP_002558153	Carbohydrate transport and metabolism
Pc12g13460	XP_002558154	Secondary metabolites biosynthesis, transport and catabolism
Pc12g13470	XP_002558155	Function unknown
Pc12g13480	XP_002558156	Amino acid transport and metabolism
Pc12g13490	XP_002558157	Function unknown
Pc12g13500	XP_002558158	Carbohydrate transport and metabolism
Pc12g13510	XP_002558159	Function unknown
Pc12g13520	XP_002558160	Function unknown
Pc12g13530	XP_002558161	Function unknown
Pc12g13540	XP_002558162	General function prediction only
Pc12g13550	XP_002558163	Carbohydrate transport and metabolism
Pc12g13560	XP_002558164	Function unknown
Pc12g13570	XP_002558165	Coenzyme transport and metabolism
Pc12g13590	XP_002558166	Function unknown
Pc12g13600	XP_002558167	Function unknown
Pc12g13610	XP_002558168	Function unknown
Pc12g13620	XP_002558169	Function unknown
Pc12g13630	XP_002558170	Carbohydrate transport and metabolism
Pc12g13640	XP_002558171	Function unknown
Pc12g13650	XP_002558172	Nucleotide transport and metabolism / Secondary metabolites biosynthesis, transport and catabolism
Pc12g13660	XP_002558173	Energy production and conversion
Pc12g13670	XP_002558174	Function unknown
Pc12g13680	XP_002558175	Amino acid transport and metabolism
Pc12g13690	XP_002558176	Function unknown
Pc12g13700	XP_002558177	DNA replication, recombination, and repair
Pc12g13710	XP_002558178	Function unknown
Pc12g13720	XP_002558179	Secondary metabolites biosynthesis, transport and catabolism
Pc12g13730	XP_002558180	Function unknown
Pc12g13740	XP_002558181	Inorganic ion transport and metabolism
Pc12g13750	XP_002558182	Energy production and conversion
Pc12g13760	XP_002558183	Function unknown
Pc12g13780	XP_002558184	Function unknown
Pc12g13790	XP_002558185	Function unknown
Pc12g13800	XP_002558186	Carbohydrate transport and metabolism
Pc12g13810	XP_002558187	Function unknown
Pc12g13820	XP_002558188	Signal transduction mechanisms
Pc12g13830	XP_002558189	Function unknown
Pc12g13840	XP_002558190	Function unknown
Pc12g13850	XP_002558191	Function unknown
Pc12g13860	XP_002558192	Amino acid transport and metabolism
Pc12g13870	XP_002558193	Function unknown
Pc12g13880	XP_002558194	Function unknown
Pc12g13890	XP_002558195	Function unknown
Pc12g13900	XP_002558196	Cell cycle control, cell division, chromosome partitioning
Pc12g13910	XP_002558197	Amino acid transport and metabolism
Pc12g13920	XP_002558198	Cytoskeleton
Pc12g13930	XP_002558199	Lipid transport and metabolism
Pc12g13940	XP_002558200	Function unknown
Pc12g13950	XP_002558201	Cytoskeleton
Pc12g13960	XP_002558202	Function unknown
Pc12g13970	XP_002558203	Function unknown
Pc12g13980	XP_002558204	Inorganic ion transport and metabolism
Pc12g13990	XP_002558205	Cytoskeleton
Pc12g14000	XP_002558206	Signal transduction mechanisms
Pc12g14010	XP_002558207	RNA processing and modification
Pc12g14020	XP_002558208	Intracellular trafficking, secretion, and vesicular transport
Pc12g14030	XP_002558209	Function unknown
Pc12g14040	XP_002558210	Energy production and conversion
Pc12g14050	XP_002558211	Function unknown
Pc12g14060	XP_002558212	Function unknown
Pc12g14070	XP_002558213	Carbohydrate transport and metabolism
Pc12g14080	XP_002558214	Carbohydrate transport and metabolism
Pc12g14090	XP_002558215	Amino acid transport and metabolism
Pc12g14100	XP_002558216	Function unknown
Pc12g14110	XP_002558217	Energy production and conversion
Pc12g14120	XP_002558218	Function unknown
Pc12g14130	XP_002558219	Function unknown
Pc12g14140	XP_002558220	Carbohydrate transport and metabolism / Amino acid transport and metabolism / Inorganic ion transport and metabolism
Pc12g14150	XP_002558221	Function unknown
Pc12g14160	XP_002558222	Function unknown
Pc12g14170	XP_002558223	Energy production and conversion
Pc12g14180	XP_002558224	Amino acid transport and metabolism
Pc12g14200	XP_002558225	Energy production and conversion
Pc12g14210	XP_002558226	DNA replication, recombination, and repair
Pc12g14220	XP_002558227	Function unknown
Pc12g14230	XP_002558228	Intracellular trafficking, secretion, and vesicular transport
Pc12g14240	XP_002558229	Intracellular trafficking, secretion, and vesicular transport
Pc12g14250	XP_002558230	Amino acid transport and metabolism
Pc12g14260	XP_002558231	Function unknown
Pc12g14270	XP_002558232	Function unknown
Pc12g14280	XP_002558233	Energy production and conversion
Pc12g14290	XP_002558234	General function prediction only
Pc12g14300	XP_002558235	Signal transduction mechanisms
Pc12g14310	XP_002558236	Replication, recombination and repair
Pc12g14320	XP_002558237	Function unknown
Pc12g14330	XP_002558238	Function unknown
Pc12g14340	XP_002558239	Function unknown
Pc12g14350	XP_002558240	Carbohydrate transport and metabolism
Pc12g14360	XP_002558241	Carbohydrate transport and metabolism
Pc12g14370	XP_002558242	Amino acid transport and metabolism
Pc12g14380	XP_002558243	Function unknown
Pc12g14390	XP_002558244	Posttranslational modification, protein turnover, chaperones
Pc12g14400	XP_002558245	Function unknown
Pc12g14410	XP_002558246	Coenzyme transport and metabolism
Pc12g14420	XP_002558247	Function unknown
Pc12g14430	XP_002558248	Inorganic ion transport and metabolism
Pc12g14440	XP_002558249	Inorganic ion transport and metabolism
Pc12g14450	XP_002558250	Cell cycle control, cell division, chromosome partitioning
Pc12g14460	XP_002558251	Function unknown
Pc12g14470	XP_002558252	Nucleotide transport and metabolism / Coenzyme transport and metabolism
Pc12g14480	XP_002558253	Lipid transport and metabolism
Pc12g14490	XP_002558254	Energy production and conversion
Pc12g14500	XP_002558255	Function unknown
Pc12g14510	XP_002558256	Carbohydrate transport and metabolism
Pc12g14520	XP_002558257	Translation, ribosomal structure and biogenesis
Pc12g14530	XP_002558258	Function unknown
Pc12g14540	XP_002558259	Function unknown
Pc12g14550	XP_002558260	Function unknown
Pc12g14560	XP_002558261	Function unknown
Pc12g14570	XP_002558262	Function unknown
Pc12g14580	XP_002558263	Amino acid transport and metabolism
Pc12g14590	XP_002558264	Carbohydrate transport and metabolism
Pc12g14610	XP_002558265	Function unknown
Pc12g14620	XP_002558266	Energy production and conversion
Pc12g14630	XP_002558267	Cell wall/membrane/envelope biogenesis / Carbohydrate transport and metabolism
Pc12g14640	XP_002558268	Function unknown
Pc12g14650	XP_002558269	Function unknown
Pc12g14660	XP_002558270	Transcription
Pc12g14670	XP_002558271	Amino acid transport and metabolism
Pc12g14680	XP_002558272	Posttranslational modification, protein turnover, chaperones
Pc12g14690	XP_002558273	Secondary metabolites biosynthesis, transport and catabolism
Pc12g14700	XP_002558274	Function unknown
Pc12g14710	XP_002558275	General function prediction only
Pc12g14720	XP_002558276	Function unknown
Pc12g14730	XP_002558277	Signal transduction mechanisms
Pc12g14740	XP_002558278	Function unknown
Pc12g14750	XP_002558279	Inorganic ion transport and metabolism
Pc12g14760	XP_002558280	Function unknown
Pc12g14770	XP_002558281	Function unknown
Pc12g14780	XP_002558282	Function unknown
Pc12g14790	XP_002558283	Lipid transport and metabolism
Pc12g14800	XP_002558284	Cell cycle control, cell division, chromosome partitioning
Pc12g14810	XP_002558285	Posttranslational modification, protein turnover, chaperones
Pc12g14820	XP_002558286	Function unknown
Pc12g14830	XP_002558287	Transcription
Pc12g14840	XP_002558288	Lipid transport and metabolism
Pc12g14850	XP_002558289	Cell wall/membrane/envelope biogenesis
Pc12g14860	XP_002558290	Inorganic ion transport and metabolism
Pc12g14870	XP_002558291	Function unknown
Pc12g14880	XP_002558292	Carbohydrate transport and metabolism
Pc12g14890	XP_002558293	Carbohydrate transport and metabolism
Pc12g14900	XP_002558294	Function unknown
Pc12g14910	XP_002558295	Secondary metabolites biosynthesis, transport and catabolism
Pc12g14920	XP_002558296	Energy production and conversion
Pc12g14940	XP_002558297	Amino acid transport and metabolism
Pc12g14950	XP_002558298	Inorganic ion transport and metabolism
Pc12g14960	XP_002558299	Function unknown
Pc12g14970	XP_002558300	Function unknown
Pc12g14980	XP_002558301	General function prediction only
Pc12g14990	XP_002558302	Function unknown
Pc12g15000	XP_002558303	Function unknown
Pc12g15010	XP_002558304	Translation, ribosomal structure and biogenesis
Pc12g15020	XP_002558305	Translation, ribosomal structure and biogenesis
Pc12g15030	XP_002558306	Function unknown
Pc12g15040	XP_002558307	Nucleotide transport and metabolism
Pc12g15050	XP_002558308	Function unknown
Pc12g15060	XP_002558309	Function unknown
Pc12g15070	XP_002558310	Posttranslational modification, protein turnover, chaperones
Pc12g15080	XP_002558311	Amino acid transport and metabolism
Pc12g15090	XP_002558312	Translation, ribosomal structure and biogenesis
Pc12g15100	XP_002558313	Lipid transport and metabolism
Pc12g15110	XP_002558314	Function unknown
Pc12g15120	XP_002558315	RNA processing and modification / Translation, ribosomal structure and biogenesis
Pc12g15130	XP_002558316	Cell motility
Pc12g15140	XP_002558317	General function prediction only
Pc12g15150	XP_002558318	Amino acid transport and metabolism
Pc12g15160	XP_002558319	Function unknown
Pc12g15180	XP_002558320	Function unknown
Pc12g15190	XP_002558321	Function unknown
Pc12g15200	XP_002558322	Cell wall/membrane/envelope biogenesis
Pc12g15210	XP_002558323	Intracellular trafficking, secretion, and vesicular transport
Pc12g15220	XP_002558324	Function unknown
Pc12g15230	XP_002558325	Function unknown
Pc12g15240	XP_002558326	Energy production and conversion
Pc12g15250	XP_002558327	Function unknown
Pc12g15260	XP_002558328	Function unknown
Pc12g15270	XP_002558329	Function unknown
Pc12g15280	XP_002558330	General function prediction only
Pc12g15290	XP_002558331	Translation, ribosomal structure and biogenesis
Pc12g15300	XP_002558332	Signal transduction mechanisms
Pc12g15310	XP_002558333	Intracellular trafficking, secretion, and vesicular transport
Pc12g15320	XP_002558334	Intracellular trafficking, secretion, and vesicular transport
Pc12g15330	XP_002558335	Function unknown
Pc12g15340	XP_002558336	General function prediction only
Pc12g15350	XP_002558337	Function unknown
Pc12g15360	XP_002558338	Function unknown
Pc12g15390	XP_002558339	Function unknown
Pc12g15400	XP_002558340	Function unknown
Pc12g15410	XP_002558341	Function unknown
Pc12g15420	XP_002558342	General function prediction only
Pc12g15430	XP_002558343	Carbohydrate transport and metabolism
Pc12g15440	XP_002558344	Intracellular trafficking, secretion, and vesicular transport
Pc12g15450	XP_002558345	Translation, ribosomal structure and biogenesis
Pc12g15460	XP_002558346	Signal transduction mechanisms
Pc12g15470	XP_002558347	Inorganic ion transport and metabolism
Pc12g15480	XP_002558348	Function unknown
Pc12g15490	XP_002558349	Function unknown
Pc12g15500	XP_002558350	Cell wall/membrane/envelope biogenesis
Pc12g15510	XP_002558351	Function unknown
Pc12g15520	XP_002558352	Lipid transport and metabolism
Pc12g15530	XP_002558353	Function unknown
Pc12g15540	XP_002558354	Lipid transport and metabolism
Pc12g15550	XP_002558355	General function prediction only
Pc12g15560	XP_002558356	Function unknown
Pc12g15570	XP_002558357	Function unknown
Pc12g15580	XP_002558358	Function unknown
Pc12g15590	XP_002558359	Function unknown
Pc12g15600	XP_002558360	Lipid transport and metabolism
Pc12g15610	XP_002558361	Signal transduction mechanisms
Pc12g15620	XP_002558362	Translation, ribosomal structure and biogenesis
Pc12g15640	XP_002558363	Replication, recombination and repair
Pc12g15650	XP_002558364	Function unknown
Pc12g15660	XP_002558365	Transcription / Lipid transport and metabolism / Signal transduction mechanisms
Pc12g15670	XP_002558366	Function unknown
Pc12g15680	XP_002558367	Transcription
Pc12g15690	XP_002558368	Function unknown
Pc12g15700	XP_002558369	Function unknown
Pc12g15710	XP_002558370	Secondary metabolites biosynthesis, transport and catabolism
Pc12g15720	XP_002558371	Function unknown
Pc12g15730	XP_002558372	Signal transduction mechanisms / Cytoskeleton
Pc12g15740	XP_002558373	Intracellular trafficking, secretion, and vesicular transport
Pc12g15750	XP_002558374	Function unknown
Pc12g15760	XP_002558375	General function prediction only
Pc12g15770	XP_002558376	Translation, ribosomal structure and biogenesis
Pc12g15780	XP_002558377	Translation, ribosomal structure and biogenesis
Pc12g15790	XP_002558378	Signal transduction mechanisms
Pc12g15800	XP_002558379	Function unknown
Pc12g15810	XP_002558380	RNA processing and modification
Pc12g15820	XP_002558381	Amino acid transport and metabolism
Pc12g15830	XP_002558382	Intracellular trafficking, secretion, and vesicular transport
Pc12g15840	XP_002558383	Function unknown
Pc12g15850	XP_002558384	Secondary metabolites biosynthesis, transport and catabolism
Pc12g15860	XP_002558385	Function unknown
Pc12g15870	XP_002558386	Function unknown
Pc12g15890	XP_002558387	Signal transduction mechanisms / Carbohydrate transport and metabolism
Pc12g15900	XP_002558388	Function unknown
Pc12g15910	XP_002558389	Translation, ribosomal structure and biogenesis
Pc12g15920	XP_002558390	RNA processing and modification
Pc12g15930	XP_002558391	Chromatin structure and dynamics
Pc12g15940	XP_002558392	Posttranslational modification, protein turnover, chaperones
Pc12g15950	XP_002558393	RNA processing and modification / Translation, ribosomal structure and biogenesis
Pc12g15960	XP_002558394	Function unknown
Pc12g15970	XP_002558395	Function unknown
Pc12g15980	XP_002558396	Replication, recombination and repair
Pc12g15990	XP_002558397	Signal transduction mechanisms
Pc12g16000	XP_002558398	Function unknown
Pc12g16010	XP_002558399	Function unknown
Pc12g16020	XP_002558400	Amino acid transport and metabolism
Pc12g16030	XP_002558401	Function unknown
Pc12g16040	XP_002558402	Carbohydrate transport and metabolism
Pc12g16050	XP_002558403	Posttranslational modification, protein turnover, chaperones
Pc12g16060	XP_002558404	Posttranslational modification, protein turnover, chaperones
Pc12g16070	XP_002558405	Cytoskeleton
Pc12g16080	XP_002558406	Transcription
Pc12g16090	XP_002558407	Intracellular trafficking, secretion, and vesicular transport / Amino acid transport and metabolism
Pc12g16100	XP_002558408	Function unknown
Pc12g16110	XP_002558409	General function prediction only / Signal transduction mechanisms / Transcription / DNA replication, recombination, and repair
Pc12g16120	XP_002558410	Function unknown
Pc12g16130	XP_002558411	Signal transduction mechanisms
Pc12g16140	XP_002558412	General function prediction only
Pc12g16150	XP_002558413	Secondary metabolites biosynthesis, transport and catabolism
Pc12g16160	XP_002558414	Nucleotide transport and metabolism
Pc12g16170	XP_002558415	General function prediction only
Pc12g16180	XP_002558416	Function unknown
Pc12g16190	XP_002558417	Cytoskeleton
Pc12g16200	XP_002558418	Posttranslational modification, protein turnover, chaperones
Pc12g16210	XP_002558419	Function unknown
Pc12g16220	XP_002558420	Nucleotide transport and metabolism
Pc12g16230	XP_002558421	Function unknown
Pc12g16240	XP_002558422	Translation, ribosomal structure and biogenesis
Pc12g16250	XP_002558423	Function unknown
Pc12g16260	XP_002558424	Translation, ribosomal structure and biogenesis
Pc12g16270	XP_002558425	Function unknown
Pc12g16280	XP_002558426	Function unknown
Pc12g16290	XP_002558427	Posttranslational modification, protein turnover, chaperones
Pc12g16300	XP_002558428	Translation, ribosomal structure and biogenesis
Pc12g16310	XP_002558429	Transcription
Pc12g16320	XP_002558430	Carbohydrate transport and metabolism
Pc12g16330	XP_002558431	Function unknown
Pc12g16340	XP_002558432	Function unknown
Pc12g16350	XP_002558433	Translation, ribosomal structure and biogenesis
Pc12g16360	XP_002558434	Chromatin structure and dynamics / Cell cycle control, cell division, chromosome partitioning
Pc12g16370	XP_002558435	Function unknown
Pc12g16380	XP_002558436	Function unknown
Pc12g16390	XP_002558437	Inorganic ion transport and metabolism
Pc12g16400	XP_002558438	Function unknown
Pc12g16410	XP_002558439	Function unknown
Pc12g16420	XP_002558440	Signal transduction mechanisms
Pc12g16430	XP_002558441	Secondary metabolites biosynthesis, transport and catabolism
Pc12g16440	XP_002558442	Posttranslational modification, protein turnover, chaperones
Pc12g16450	XP_002558443	Function unknown
Pc12g16460	XP_002558444	Secondary metabolites biosynthesis, transport and catabolism
Pc12g16470	XP_002558445	Cell cycle control, cell division, chromosome partitioning
Pc12g16480	XP_002558446	Function unknown
Pc12g16490	XP_002558447	Cell cycle control, cell division, chromosome partitioning
Pc12g16500	XP_002558448	Signal transduction mechanisms
Pc12g16510	XP_002558449	Function unknown
Pc12g16520	XP_002558450	Signal transduction mechanisms
Pc12g16530	XP_002558451	Intracellular trafficking, secretion, and vesicular transport
Pc12g16540	XP_002558452	Translation, ribosomal structure and biogenesis
Pc12g16550	XP_002558453	Carbohydrate transport and metabolism
Pc12g16560	XP_002558454	Function unknown
Pc12g16570	XP_002558455	Function unknown
Pc12g16580	XP_002558456	Function unknown
Pc13g00010	XP_002558457	Function unknown
Pc13g00030	XP_002558458	Function unknown
Pc13g00040	XP_002558459	Function unknown
Pc13g00050	XP_002558460	Function unknown
Pc13g00060	XP_002558461	Function unknown
Pc13g00070	XP_002558462	Lipid transport and metabolism
Pc13g00090	XP_002558463	Function unknown
Pc13g00100	XP_002558464	Function unknown
Pc13g00110	XP_002558465	Function unknown
Pc13g00120	XP_002558466	Function unknown
Pc13g00130	XP_002558467	Carbohydrate transport and metabolism
Pc13g00140	XP_002558468	Function unknown
Pc13g00150	XP_002558469	Function unknown
Pc13g00160	XP_002558470	Cytoskeleton
Pc13g00170	XP_002558471	Function unknown
Pc13g00180	XP_002558472	Function unknown
Pc13g00190	XP_002558473	Function unknown
Pc13g00200	XP_002558474	Function unknown
Pc13g00220	XP_002558475	Cytoskeleton
Pc13g00230	XP_002558476	Function unknown
Pc13g00250	XP_002558477	Function unknown
Pc13g00260	XP_002558478	Function unknown
Pc13g00270	XP_002558479	Signal transduction mechanisms
Pc13g00280	XP_002558480	Function unknown
Pc13g00300	XP_002558481	RNA processing and modification
Pc13g00320	XP_002558482	Function unknown
Pc13g00340	XP_002558483	Function unknown
Pc13g00350	XP_002558484	Function unknown
Pc13g00360	XP_002558485	Function unknown
Pc13g00370	XP_002558486	Function unknown
Pc13g00380	XP_002558487	Function unknown
Pc13g00390	XP_002558488	Function unknown
Pc13g00400	XP_002558489	Inorganic ion transport and metabolism / Secondary metabolites biosynthesis, transport and catabolism
Pc13g00410	XP_002558490	Function unknown
Pc13g00420	XP_002558491	Function unknown
Pc13g00430	XP_002558492	Function unknown
Pc13g00440	XP_002558493	Function unknown
Pc13g00450	XP_002558494	Function unknown
Pc13g00460	XP_002558495	General function prediction only
Pc13g00470	XP_002558496	Signal transduction mechanisms
Pc13g00480	XP_002558497	Function unknown
Pc13g00490	XP_002558498	Function unknown
Pc13g00500	XP_002558499	Function unknown
Pc13g00510	XP_002558500	Function unknown
Pc13g00520	XP_002558501	Function unknown
Pc13g00530	XP_002558502	Cell cycle control, cell division, chromosome partitioning
Pc13g00540	XP_002558503	General function prediction only
Pc13g00550	XP_002558504	Cell wall/membrane/envelope biogenesis
Pc13g00560	XP_002558505	General function prediction only
Pc13g00570	XP_002558506	Inorganic ion transport and metabolism
Pc13g00580	XP_002558507	Signal transduction mechanisms
Pc13g00590	XP_002558508	Function unknown
Pc13g00600	XP_002558509	Cytoskeleton
Pc13g00620	XP_002558510	Cytoskeleton
Pc13g00640	XP_002558511	Function unknown
Pc13g00650	XP_002558512	Function unknown
Pc13g00660	XP_002558513	Function unknown
Pc13g00670	XP_002558514	Function unknown
Pc13g00680	XP_002558515	Function unknown
Pc13g00690	XP_002558516	Function unknown
Pc13g00700	XP_002558517	Function unknown
Pc13g00710	XP_002558518	Function unknown
Pc13g00720	XP_002558519	Function unknown
Pc13g00730	XP_002558520	Function unknown
Pc13g00740	XP_002558521	Function unknown
Pc13g00750	XP_002558522	Function unknown
Pc13g00760	XP_002558523	Function unknown
Pc13g00770	XP_002558524	Function unknown
Pc13g00780	XP_002558525	Function unknown
Pc13g00790	XP_002558526	Function unknown
Pc13g00800	XP_002558527	Function unknown
Pc13g00810	XP_002558528	Function unknown
Pc13g00820	XP_002558529	Function unknown
Pc13g00830	XP_002558530	Transcription
Pc13g00840	XP_002558531	Function unknown
Pc13g00850	XP_002558532	Inorganic ion transport and metabolism
Pc13g00860	XP_002558533	Inorganic ion transport and metabolism
Pc13g00870	XP_002558534	Secondary metabolites biosynthesis, transport and catabolism
Pc13g00880	XP_002558535	Secondary metabolites biosynthesis, transport and catabolism
Pc13g00890	XP_002558536	Function unknown
Pc13g00900	XP_002558537	Function unknown
Pc13g00910	XP_002558538	Function unknown
Pc13g00920	XP_002558539	Function unknown
Pc13g00930	XP_002558540	Function unknown
Pc13g00940	XP_002558541	Function unknown
Pc13g00950	XP_002558542	Function unknown
Pc13g00960	XP_002558543	Inorganic ion transport and metabolism / Secondary metabolites biosynthesis, transport and catabolism
Pc13g00970	XP_002558544	Transcription
Pc13g00980	XP_002558545	Function unknown
Pc13g00990	XP_002558546	Function unknown
Pc13g01000	XP_002558547	Nucleotide transport and metabolism
Pc13g01010	XP_002558548	Function unknown
Pc13g01020	XP_002558549	Function unknown
Pc13g01030	XP_002558550	Function unknown
Pc13g01040	XP_002558551	Signal transduction mechanisms
Pc13g01050	XP_002558552	Function unknown
Pc13g01060	XP_002558553	Cell cycle control, cell division, chromosome partitioning
Pc13g01070	XP_002558554	Function unknown
Pc13g01090	XP_002558555	Function unknown
Pc13g01100	XP_002558556	Function unknown
Pc13g01110	XP_002558557	Function unknown
Pc13g01120	XP_002558558	RNA processing and modification
Pc13g01130	XP_002558559	Function unknown
Pc13g01140	XP_002558560	Function unknown
Pc13g01150	XP_002558561	Function unknown
Pc13g01160	XP_002558562	Function unknown
Pc13g01170	XP_002558563	Function unknown
[truncated: 10,792 more rows]

## Sheet: NRRL 1951 vs Wisconsin 54-1255
NRRL 1951 vs Wisconsin 54-1255
COG/KOG/BRITE functional category	Number of coding nt in genome	Number of mutated nt	P-value (overrepresentation)	Significant deviation?	P-value (underrepresentation)	Significant deviation?
Amino acid transport and metabolism	728874	6	0.61576	0	0.546364	0
Carbohydrate transport and metabolism	1066187	6	0.909225	0	0.171053	0
Cell cycle control, cell division, chromosome partitioning	335415	1	0.94813	0	0.20689	0
Cell motility	10018.5	0	1	0	0.916189	0
Cell wall/membrane/envelope biogenesis	319063	0	1	0	0.0600012	0
Chromatin structure and dynamics	146148	0	1	0	0.277456	0
Coenzyme transport and metabolism	176596	1	0.787878	0	0.542755	0
Cytoskeleton	307938	5	0.133801	0	0.94576	0
DNA replication, recombination, and repair	77935.5	0	1	0	0.505444	0
Defense mechanisms	102015	3	0.0608544	0	0.987282	0
Energy production and conversion	516714	4	0.663881	0	0.528059	0
Extracellular structures	17200.5	0	1	0	0.860435	0
Function unknown	6130293	63	0.0643372	0	0.954146	0
General function prediction only	767703	5	0.804838	0	0.334401	0
Inorganic ion transport and metabolism	421963	5	0.309267	0	0.834471	0
Intracellular trafficking, secretion, and vesicular transport	563478	5	0.548465	0	0.629906	0
Lipid transport and metabolism	863770	6	0.770554	0	0.366579	0
Nuclear structure	43085	0	1	0	0.686039	0
Nucleotide transport and metabolism	152583	0	1	0	0.26216	0
Posttranslational modification, protein turnover, chaperones	769449	7	0.510527	0	0.64119	0
RNA processing and modification	438756	6	0.186975	0	0.908739	0
Replication, recombination and repair	436455	3	0.736865	0	0.468804	0
Secondary metabolites biosynthesis, transport and catabolism	714684	7	0.433433	0	0.712305	0
Signal transduction mechanisms	818484	9	0.287738	0	0.819899	0
Transcription	586875	1	0.994574	0	0.034232	0
Translation, ribosomal structure and biogenesis	546326	6	0.343453	0	0.797498	0
Alpha-value cut-off after Bonferroni correction:	0.00192308
Significant deviations:	0

## Sheet: DS17690 vs Wisconsin 54-1255
DS17690 vs Wisconsin 54-1255
COG/KOG/BRITE functional category	Number of coding nt in genome	Number of mutated nt	P-value (overrepresentation)	Significant deviation?	P-value (underrepresentation)	Significant deviation?
Amino acid transport and metabolism	728874	21	0.73013	0	0.346429	0
Carbohydrate transport and metabolism	1066187	24	0.977148	0	0.0358116	0
Cell cycle control, cell division, chromosome partitioning	335415	8	0.847047	0	0.246241	0
Cell motility	10018.5	0	1	0	0.723894	0
Cell wall/membrane/envelope biogenesis	319063	5	0.976672	0	0.0553402	0
Chromatin structure and dynamics	146148	4	0.693397	0	0.49178	0
Coenzyme transport and metabolism	176596	3	0.923946	0	0.179217	0
Cytoskeleton	307938	12	0.294046	0	0.800028	0
DNA replication, recombination, and repair	77935.5	1	0.919432	0	0.28396	0
Defense mechanisms	102015	4	0.417481	0	0.764936	0
Energy production and conversion	516714	9	0.98585	0	0.0292742	0
Extracellular structures	17200.5	0	1	0	0.574149	0
Function unknown	6130293	284	0.00418057	0	1	0
General function prediction only	767703	26	0.426972	0	0.650383	0
Inorganic ion transport and metabolism	421963	20	0.0591341	0	0.964348	0
Intracellular trafficking, secretion, and vesicular transport	563478	13	0.917911	0	0.130034	0
Lipid transport and metabolism	863770	15	0.997563	0	0.00494021	0
Nuclear structure	43085	0	1	0	0.248835	0
Nucleotide transport and metabolism	152583	2	0.957411	0	0.130418	0
Posttranslational modification, protein turnover, chaperones	769449	16	0.97808	0	0.037521	0
RNA processing and modification	438756	7	0.987824	0	0.0276801	0
Replication, recombination and repair	436455	7	0.987242	0	0.0288689	0
Secondary metabolites biosynthesis, transport and catabolism	714684	18	0.884154	0	0.166971	0
Signal transduction mechanisms	818484	17	0.981285	0	0.0319821	0
Transcription	586875	16	0.784669	0	0.29404	0
Translation, ribosomal structure and biogenesis	546326	18	0.495945	0	0.598814	0
Alpha-value cut-off after Bonferroni correction:	0.00192308
Significant deviations:	0
